# Supplementary material for: N-But­oxy­carbonyl-5-oxo-l-proline ethyl ester
Source: Acta Crystallogr Sect E Struct Rep Online. 2013 Mar 23;69(Pt 4):o567–8. doi: 10.1107/S1600536813007265 (PMC3629616; doi:10.1107/S1600536813007265)
Supplement: Supplementary file 1 [file e-69-0o567-sup1.cif]

##############################################################################
#                                                                            #
# This CIF contains the data in a paper accepted for publication in          #
# Acta Crystallographica Section E. It conforms to the requirements of       #
# Notes for Authors for Acta Crystallographica Section E, and has been       #
# peer reviewed under the auspices of the IUCr Commission on Journals.       #
#                                                                            #
# Full details of the Crystallographic Information File format               #
# are given in the paper "The Crystallographic Information File (CIF):       #
# a New Standard Archive File for Crystallography" by S. R. Hall, F. H.      #
# Allen and I. D. Brown [Acta Cryst. (1991), A47, 655-685].                  #
#                                                                            #
# The current version of the core CIF dictionary is obtainable from          #
# ftp://ftp.iucr.org/pub/cif_core.dic.                                       #
#                                                                            #
# Software is freely available for graphical display of the structure(s)     #
# in this CIF. For information consult the CIF software page                 #
# http://www.iucr.org/resources/cif/software.                                #
#                                                                            #
# This file may be used for bona fide research purposes within the           #
# scientific community so long as proper attribution is given to the journal # 
# article from which it was obtained.                                        #
#                                                                            #
##############################################################################
data_I
_audit_creation_method     SHELXL-97
_chemical_name_systematic
;
<i>N</i>-Butoxycarbonyl-5-oxo-<i>L</i>-proline ethyl ester
;
_chemical_name_common     'N-Boc-L-pyroglutamic acid ethyl ester'
_chemical_formula_moiety     'C12 H19 N O5'
_chemical_formula_sum     'C12 H19 N O5'
_chemical_formula_iupac     'C12 H19 N O5'
_chemical_formula_weight     257.28
_chemical_melting_point     ?
_symmetry_cell_setting     orthorhombic
_symmetry_space_group_name_H-M     'P 21 21 21'
_symmetry_space_group_name_Hall     'P 2ac 2ab'
loop_
    _symmetry_equiv_pos_as_xyz
    'x, y, z'
    '-x+1/2, -y, z+1/2'
    '-x, y+1/2, -z+1/2'
    'x+1/2, -y+1/2, -z'
_cell_length_a     26.6884(13)
_cell_length_b     5.7650(3)
_cell_length_c     8.7054(4)
_cell_angle_alpha     90.00
_cell_angle_beta     90.00
_cell_angle_gamma     90.00
_cell_volume     1339.40(11)
_cell_formula_units_Z     4
_cell_measurement_reflns_used     2145
_cell_measurement_theta_min     5.2
_cell_measurement_theta_max     67.7
_cell_measurement_temperature     100(2)
_exptl_crystal_description     'block'
_exptl_crystal_colour     'colourless'
_exptl_crystal_size_max     0.44
_exptl_crystal_size_mid     0.21
_exptl_crystal_size_min     0.11
_exptl_crystal_density_diffrn     1.276
_exptl_crystal_density_meas     ?
_exptl_crystal_density_method     'not measured'
_exptl_crystal_F_000     552
_exptl_absorpt_coefficient_mu     0.831
_exptl_absorpt_correction_type     multi-scan
_exptl_absorpt_process_details     '(<i>SADABS</i>; Bruker, 2009)'
_exptl_absorpt_correction_T_min     0.7111
_exptl_absorpt_correction_T_max     0.9141
_exptl_special_details     ?
_diffrn_ambient_temperature     100(2)
_diffrn_radiation_type     CuK\a
_diffrn_radiation_wavelength     1.54178
_diffrn_radiation_source     'fine-focus sealed tube'
_diffrn_radiation_monochromator     graphite
_diffrn_measurement_device_type
;
Bruker SMART APEXII CCD area-detector
;
_diffrn_measurement_method     '\f and \w scans'
_diffrn_detector_area_resol_mean     ?
_diffrn_reflns_number     9641
_diffrn_reflns_av_R_equivalents     0.0488
_diffrn_reflns_av_sigmaI/netI     0.0322
_diffrn_reflns_theta_min     7.12
_diffrn_reflns_theta_max     64.97
_diffrn_reflns_theta_full     64.97
_diffrn_measured_fraction_theta_max     0.966
_diffrn_measured_fraction_theta_full     0.966
_diffrn_reflns_limit_h_min     -31
_diffrn_reflns_limit_h_max     31
_diffrn_reflns_limit_k_min     -5
_diffrn_reflns_limit_k_max     6
_diffrn_reflns_limit_l_min     -10
_diffrn_reflns_limit_l_max     10
_diffrn_standards_number     0
_diffrn_standards_interval_count     .
_diffrn_standards_interval_time     .
_diffrn_standards_decay_%     ?
_refine_special_details
;
Refinement of <i>F</i>^2^ against ALL reflections. The weighted <i>R</i>-factor
<i>wR</i> and goodness of fit <i>S</i> are based on <i>F</i>^2^, conventional
<i>R</i>-factors <i>R</i> are based on <i>F</i>, with <i>F</i> set to zero for
negative <i>F</i>^2^. The threshold expression of <i>F</i>^2^ >
\s(<i>F</i>^2^) is used only for calculating <i>R</i>-factors(gt) <i>etc</i>.
and is not relevant to the choice of reflections for refinement.
<i>R</i>-factors based on <i>F</i>^2^ are statistically about twice as large
as those based on <i>F</i>, and <i>R</i>- factors based on ALL data will be
even larger.
;
_reflns_number_total     2184
_reflns_number_gt     2144
_reflns_threshold_expression     I>2sigma(I)
_refine_ls_structure_factor_coef     Fsqd
_refine_ls_matrix_type     full
_refine_ls_R_factor_all     0.0618
_refine_ls_R_factor_gt     0.0602
_refine_ls_wR_factor_gt     0.1655
_refine_ls_wR_factor_ref     0.1661
_refine_ls_goodness_of_fit_ref     1.090
_refine_ls_restrained_S_all     1.090
_refine_ls_number_reflns     2184
_refine_ls_number_parameters     167
_refine_ls_number_restraints     0
_refine_ls_hydrogen_treatment     constr
_refine_ls_weighting_scheme     calc
_refine_ls_weighting_details
         'calc w=1/[\s^2^(Fo^2^)+(0.0688P)^2^+1.9721P] where P=(Fo^2^+2Fc^2^)/3'
_atom_sites_solution_hydrogens     geom
_atom_sites_solution_primary     direct
_atom_sites_solution_secondary     difmap
_refine_ls_shift/su_max     0.000
_refine_ls_shift/su_mean     0.000
_refine_diff_density_max     0.367
_refine_diff_density_min     -0.220
_refine_ls_extinction_method     none
_refine_ls_extinction_coef     ?
loop_
    _atom_type_symbol
    _atom_type_description
    _atom_type_scat_dispersion_real
    _atom_type_scat_dispersion_imag
    _atom_type_scat_source
    'C' 'C' 0.0181 0.0091
                         'International Tables Vol C Tables 4.2.6.8 and 6.1.1.4'
    'H' 'H' 0.0000 0.0000
                         'International Tables Vol C Tables 4.2.6.8 and 6.1.1.4'
    'N' 'N' 0.0311 0.0180
                         'International Tables Vol C Tables 4.2.6.8 and 6.1.1.4'
    'O' 'O' 0.0492 0.0322
                         'International Tables Vol C Tables 4.2.6.8 and 6.1.1.4'
_computing_data_collection     'APEX2 (Bruker, 2009)'
_computing_cell_refinement     'SAINT (Bruker, 2009)'
_computing_data_reduction     'SAINT (Bruker, 2009)'
_computing_structure_solution     'SHELXTL (Sheldrick, 2008)'
_computing_structure_refinement     'SHELXTL (Sheldrick, 2008)'
_computing_molecular_graphics     'SHELXTL (Sheldrick, 2008)'
_computing_publication_material
;
SHELXTL (Sheldrick, 2008) and PLATON (Spek, 2009)
;
loop_
    _atom_site_type_symbol
    _atom_site_label
    _atom_site_fract_x
    _atom_site_fract_y
    _atom_site_fract_z
    _atom_site_U_iso_or_equiv
    _atom_site_adp_type
    _atom_site_calc_flag
    _atom_site_refinement_flags
    _atom_site_occupancy
    _atom_site_symmetry_multiplicity
    _atom_site_disorder_assembly
    _atom_site_disorder_group
    O O1 0.90408(10) 0.9206(5) 0.6629(3) 0.0370(7) Uani d . 1 1 . .
    O O4 0.87203(9) 0.6029(5) 0.3651(3) 0.0363(6) Uani d . 1 1 . .
    O O3 0.95830(10) 1.1864(5) 0.2879(3) 0.0385(6) Uani d . 1 1 . .
    O O2 0.91287(10) 0.5496(5) 0.7415(3) 0.0418(7) Uani d . 1 1 . .
    O O5 0.88646(10) 0.8660(5) 0.1762(3) 0.0390(7) Uani d . 1 1 . .
    N N1 0.93969(11) 0.8201(6) 0.3819(3) 0.0322(7) Uani d . 1 1 . .
    C C5 0.96730(14) 1.0270(7) 0.3731(4) 0.0336(8) Uani d . 1 1 . .
    C C4 1.00831(15) 1.0151(7) 0.4918(4) 0.0386(9) Uani d . 1 1 . .
    H H4A 1.0015 1.1235 0.5774 0.046 Uiso calc R 1 1 . .
    H H4B 1.0411 1.0549 0.4456 0.046 Uiso calc R 1 1 . .
    C C3 1.00806(15) 0.7635(7) 0.5485(4) 0.0378(9) Uani d . 1 1 . .
    H H3A 1.0148 0.7561 0.6603 0.045 Uiso calc R 1 1 . .
    H H3B 1.0335 0.6700 0.4938 0.045 Uiso calc R 1 1 . .
    C C2 0.95504(14) 0.6769(7) 0.5120(4) 0.0346(8) Uani d . 1 1 . .
    H H2A 0.9563 0.5103 0.4803 0.042 Uiso calc R 1 1 . .
    C C1 0.92075(14) 0.7041(7) 0.6499(4) 0.0362(9) Uani d . 1 1 . .
    C C6 0.87505(15) 0.9735(8) 0.8004(4) 0.0412(9) Uani d . 1 1 . .
    H H6A 0.8760 1.1427 0.8195 0.049 Uiso calc R 1 1 . .
    H H6B 0.8904 0.8948 0.8898 0.049 Uiso calc R 1 1 . .
    C C7 0.82162(16) 0.8971(8) 0.7847(5) 0.0473(10) Uani d . 1 1 . .
    H H7A 0.8025 0.9492 0.8744 0.071 Uiso calc R 1 1 . .
    H H7B 0.8203 0.7276 0.7781 0.071 Uiso calc R 1 1 . .
    H H7C 0.8072 0.9647 0.6915 0.071 Uiso calc R 1 1 . .
    C C8 0.89734(14) 0.7707(7) 0.2939(4) 0.0351(9) Uani d . 1 1 . .
    C C9 0.82710(14) 0.4960(7) 0.2939(5) 0.0414(9) Uani d . 1 1 . .
    C C10 0.81499(16) 0.3074(8) 0.4085(6) 0.0484(11) Uani d . 1 1 . .
    H H10A 0.8427 0.1963 0.4126 0.073 Uiso calc R 1 1 . .
    H H10B 0.7843 0.2271 0.3769 0.073 Uiso calc R 1 1 . .
    H H10C 0.8101 0.3764 0.5102 0.073 Uiso calc R 1 1 . .
    C C11 0.78525(15) 0.6769(8) 0.2898(6) 0.0510(11) Uani d . 1 1 . .
    H H11A 0.7814 0.7463 0.3920 0.077 Uiso calc R 1 1 . .
    H H11B 0.7538 0.6023 0.2597 0.077 Uiso calc R 1 1 . .
    H H11C 0.7937 0.7981 0.2153 0.077 Uiso calc R 1 1 . .
    C C12 0.83972(17) 0.3976(8) 0.1365(5) 0.0483(11) Uani d . 1 1 . .
    H H12A 0.8695 0.2986 0.1444 0.072 Uiso calc R 1 1 . .
    H H12B 0.8464 0.5251 0.0650 0.072 Uiso calc R 1 1 . .
    H H12C 0.8114 0.3056 0.0987 0.072 Uiso calc R 1 1 . .
loop_
    _atom_site_aniso_label
    _atom_site_aniso_U_11
    _atom_site_aniso_U_22
    _atom_site_aniso_U_33
    _atom_site_aniso_U_12
    _atom_site_aniso_U_13
    _atom_site_aniso_U_23
    O1 0.0497(15) 0.0307(15) 0.0307(14) -0.0008(11) 0.0045(11) 0.0004(11)
    O4 0.0413(14) 0.0347(15) 0.0327(14) -0.0024(11) -0.0049(11) 0.0012(11)
    O3 0.0514(15) 0.0343(15) 0.0299(13) -0.0023(12) 0.0013(11) 0.0055(13)
    O2 0.0514(16) 0.0403(17) 0.0337(14) -0.0004(12) -0.0029(12) 0.0086(13)
    O5 0.0558(16) 0.0319(15) 0.0292(14) 0.0016(12) -0.0065(11) 0.0035(11)
    N1 0.0416(16) 0.0317(17) 0.0233(14) 0.0021(13) -0.0015(13) -0.0043(14)
    C5 0.043(2) 0.033(2) 0.0250(17) 0.0001(16) 0.0050(15) -0.0017(17)
    C4 0.044(2) 0.042(2) 0.0294(19) -0.0046(18) 0.0010(16) -0.0040(18)
    C3 0.042(2) 0.043(2) 0.0288(19) 0.0037(17) -0.0004(15) 0.0043(17)
    C2 0.044(2) 0.029(2) 0.0311(18) 0.0025(16) -0.0027(15) 0.0054(16)
    C1 0.0379(19) 0.041(2) 0.0293(19) -0.0021(16) -0.0072(15) -0.0011(18)
    C6 0.051(2) 0.045(2) 0.0272(18) 0.0005(18) 0.0077(17) -0.0008(18)
    C7 0.052(2) 0.046(3) 0.044(2) 0.0044(19) 0.0069(19) -0.002(2)
    C8 0.041(2) 0.030(2) 0.034(2) 0.0048(15) 0.0007(16) 0.0002(16)
    C9 0.041(2) 0.034(2) 0.048(2) -0.0004(17) -0.0083(17) -0.005(2)
    C10 0.048(2) 0.037(3) 0.061(3) -0.0058(18) -0.001(2) 0.004(2)
    C11 0.044(2) 0.040(3) 0.069(3) 0.0004(18) -0.011(2) -0.003(3)
    C12 0.064(3) 0.037(2) 0.044(2) -0.002(2) -0.015(2) -0.003(2)
_geom_special_details
;
All e.s.d.'s (except the e.s.d. in the dihedral angle between two l.s. planes)
are estimated using the full covariance matrix. The cell e.s.d.'s are taken
into account individually in the estimation of e.s.d.'s in distances, angles
and torsion angles; correlations between e.s.d.'s in cell parameters are only
used when they are defined by crystal symmetry. An approximate (isotropic)
treatment of cell e.s.d.'s is used for estimating e.s.d.'s involving l.s.
planes.
;
loop_
    _geom_bond_atom_site_label_1
    _geom_bond_atom_site_label_2
    _geom_bond_site_symmetry_2
    _geom_bond_distance
    _geom_bond_publ_flag
    O1 C1 . 1.330(5) ?
    O1 C6 . 1.458(4) ?
    O4 C8 . 1.332(5) ?
    O4 C9 . 1.484(5) ?
    O3 C5 . 1.205(5) ?
    O2 C1 . 1.214(5) ?
    O5 C8 . 1.198(5) ?
    N1 C8 . 1.395(5) ?
    N1 C5 . 1.404(5) ?
    N1 C2 . 1.461(5) ?
    C5 C4 . 1.506(5) ?
    C4 C3 . 1.533(6) ?
    C4 H4A . 0.9900 ?
    C4 H4B . 0.9900 ?
    C3 C2 . 1.534(5) ?
    C3 H3A . 0.9900 ?
    C3 H3B . 0.9900 ?
    C2 C1 . 1.517(5) ?
    C2 H2A . 1.0000 ?
    C6 C7 . 1.499(6) ?
    C6 H6A . 0.9900 ?
    C6 H6B . 0.9900 ?
    C7 H7A . 0.9800 ?
    C7 H7B . 0.9800 ?
    C7 H7C . 0.9800 ?
    C9 C10 . 1.510(6) ?
    C9 C12 . 1.521(6) ?
    C9 C11 . 1.529(6) ?
    C10 H10A . 0.9800 ?
    C10 H10B . 0.9800 ?
    C10 H10C . 0.9800 ?
    C11 H11A . 0.9800 ?
    C11 H11B . 0.9800 ?
    C11 H11C . 0.9800 ?
    C12 H12A . 0.9800 ?
    C12 H12B . 0.9800 ?
    C12 H12C . 0.9800 ?
loop_
    _geom_angle_atom_site_label_1
    _geom_angle_atom_site_label_2
    _geom_angle_atom_site_label_3
    _geom_angle_site_symmetry_1
    _geom_angle_site_symmetry_3
    _geom_angle
    _geom_angle_publ_flag
    C1 O1 C6 . . 116.4(3) ?
    C8 O4 C9 . . 121.1(3) ?
    C8 N1 C5 . . 124.7(3) ?
    C8 N1 C2 . . 122.5(3) ?
    C5 N1 C2 . . 112.0(3) ?
    O3 C5 N1 . . 125.2(3) ?
    O3 C5 C4 . . 127.0(4) ?
    N1 C5 C4 . . 107.8(3) ?
    C5 C4 C3 . . 105.1(3) ?
    C5 C4 H4A . . 110.7 ?
    C3 C4 H4A . . 110.7 ?
    C5 C4 H4B . . 110.7 ?
    C3 C4 H4B . . 110.7 ?
    H4A C4 H4B . . 108.8 ?
    C4 C3 C2 . . 104.2(3) ?
    C4 C3 H3A . . 110.9 ?
    C2 C3 H3A . . 110.9 ?
    C4 C3 H3B . . 110.9 ?
    C2 C3 H3B . . 110.9 ?
    H3A C3 H3B . . 108.9 ?
    N1 C2 C1 . . 112.7(3) ?
    N1 C2 C3 . . 103.6(3) ?
    C1 C2 C3 . . 111.0(3) ?
    N1 C2 H2A . . 109.8 ?
    C1 C2 H2A . . 109.8 ?
    C3 C2 H2A . . 109.8 ?
    O2 C1 O1 . . 125.1(4) ?
    O2 C1 C2 . . 123.3(4) ?
    O1 C1 C2 . . 111.5(3) ?
    O1 C6 C7 . . 111.7(3) ?
    O1 C6 H6A . . 109.3 ?
    C7 C6 H6A . . 109.3 ?
    O1 C6 H6B . . 109.3 ?
    C7 C6 H6B . . 109.3 ?
    H6A C6 H6B . . 107.9 ?
    C6 C7 H7A . . 109.5 ?
    C6 C7 H7B . . 109.5 ?
    H7A C7 H7B . . 109.5 ?
    C6 C7 H7C . . 109.5 ?
    H7A C7 H7C . . 109.5 ?
    H7B C7 H7C . . 109.5 ?
    O5 C8 O4 . . 127.4(4) ?
    O5 C8 N1 . . 124.9(4) ?
    O4 C8 N1 . . 107.7(3) ?
    O4 C9 C10 . . 101.3(3) ?
    O4 C9 C12 . . 110.6(3) ?
    C10 C9 C12 . . 111.9(4) ?
    O4 C9 C11 . . 108.5(3) ?
    C10 C9 C11 . . 110.5(4) ?
    C12 C9 C11 . . 113.3(4) ?
    C9 C10 H10A . . 109.5 ?
    C9 C10 H10B . . 109.5 ?
    H10A C10 H10B . . 109.5 ?
    C9 C10 H10C . . 109.5 ?
    H10A C10 H10C . . 109.5 ?
    H10B C10 H10C . . 109.5 ?
    C9 C11 H11A . . 109.5 ?
    C9 C11 H11B . . 109.5 ?
    H11A C11 H11B . . 109.5 ?
    C9 C11 H11C . . 109.5 ?
    H11A C11 H11C . . 109.5 ?
    H11B C11 H11C . . 109.5 ?
    C9 C12 H12A . . 109.5 ?
    C9 C12 H12B . . 109.5 ?
    H12A C12 H12B . . 109.5 ?
    C9 C12 H12C . . 109.5 ?
    H12A C12 H12C . . 109.5 ?
    H12B C12 H12C . . 109.5 ?
loop_
    _geom_torsion_atom_site_label_1
    _geom_torsion_atom_site_label_2
    _geom_torsion_atom_site_label_3
    _geom_torsion_atom_site_label_4
    _geom_torsion_site_symmetry_1
    _geom_torsion_site_symmetry_2
    _geom_torsion_site_symmetry_3
    _geom_torsion_site_symmetry_4
    _geom_torsion
    _geom_torsion_publ_flag
    C8 N1 C5 O3 . . . . -0.8(6) ?
    C2 N1 C5 O3 . . . . -171.0(4) ?
    C8 N1 C5 C4 . . . . 177.3(3) ?
    C2 N1 C5 C4 . . . . 7.1(4) ?
    O3 C5 C4 C3 . . . . -171.4(4) ?
    N1 C5 C4 C3 . . . . 10.6(4) ?
    C5 C4 C3 C2 . . . . -23.0(4) ?
    C8 N1 C2 C1 . . . . -72.0(4) ?
    C5 N1 C2 C1 . . . . 98.5(4) ?
    C8 N1 C2 C3 . . . . 167.9(3) ?
    C5 N1 C2 C3 . . . . -21.6(4) ?
    C4 C3 C2 N1 . . . . 26.7(4) ?
    C4 C3 C2 C1 . . . . -94.6(4) ?
    C6 O1 C1 O2 . . . . 1.3(5) ?
    C6 O1 C1 C2 . . . . -173.7(3) ?
    N1 C2 C1 O2 . . . . 149.4(4) ?
    C3 C2 C1 O2 . . . . -94.8(4) ?
    N1 C2 C1 O1 . . . . -35.4(4) ?
    C3 C2 C1 O1 . . . . 80.3(4) ?
    C1 O1 C6 C7 . . . . -81.1(4) ?
    C9 O4 C8 O5 . . . . 5.8(6) ?
    C9 O4 C8 N1 . . . . -174.7(3) ?
    C5 N1 C8 O5 . . . . 19.8(6) ?
    C2 N1 C8 O5 . . . . -170.9(4) ?
    C5 N1 C8 O4 . . . . -159.7(3) ?
    C2 N1 C8 O4 . . . . 9.5(5) ?
    C8 O4 C9 C10 . . . . 175.3(3) ?
    C8 O4 C9 C12 . . . . 56.5(5) ?
    C8 O4 C9 C11 . . . . -68.4(4) ?
loop_
    _geom_hbond_atom_site_label_D
    _geom_hbond_atom_site_label_H
    _geom_hbond_atom_site_label_A
    _geom_hbond_site_symmetry_A
    _geom_hbond_distance_DH
    _geom_hbond_distance_HA
    _geom_hbond_distance_DA
    _geom_hbond_angle_DHA
    C2 H2A O3 1_545 1.00 2.51 3.436(5) 154
    C3 H3B O3 3_745 0.99 2.46 3.095(5) 121
    C6 H6B O5 1_556 0.99 2.50 3.344(5) 143
    C12 H12A O5 1_545 0.98 2.55 3.327(5) 136
_iucr_refine_instructions_details
;
TITL a in P2(1)2(1)2(1)
CELL  1.54178  26.6884   5.7650   8.7054   90.000   90.000   90.000
ZERR     4.00   0.0013   0.0003   0.0004    0.000    0.000    0.000
LATT  -1
SYMM  1/2 - X, - Y, 1/2 + Z
SYMM  - X, 1/2 + Y, 1/2 - Z
SYMM  1/2 + X, 1/2 - Y, - Z
SFAC  C    H    N    O
UNIT  48   76   4    20
MERG   2
OMIT    -4.00 130.00
OMIT     4   0   1
OMIT    -2   3   1
OMIT     6   0   1
OMIT     4   1   0
OMIT     2   1   6
OMIT     0   2   9
OMIT     1   0   6
OMIT     0   1   6
FMAP   2    2   60
PLAN   20
SIZE     0.11   0.21   0.44
ACTA
BOND   $H
EQIV  $1 x,+y-1,+z
EQIV  $2 -x+2,+y-1/2,-z+1/2
EQIV  $3 x,+y,+z+1
HTAB C2 O3_$1
HTAB C3 O3_$2
HTAB C6 O5_$3
HTAB C12 O5_$1
CONF
L.S.  10
TEMP  -173.00
WGHT    0.068800    1.972100
FVAR       1.01815
O1    4    0.904077    0.920552    0.662903    11.00000    0.04970    0.03066 =
         0.03074    0.00035    0.00446   -0.00077
O4    4    0.872033    0.602946    0.365062    11.00000    0.04134    0.03469 =
         0.03274    0.00122   -0.00494   -0.00243
O3    4    0.958295    1.186429    0.287881    11.00000    0.05145    0.03425 =
         0.02993    0.00552    0.00129   -0.00229
O2    4    0.912874    0.549593    0.741451    11.00000    0.05141    0.04031 =
         0.03367    0.00863   -0.00292   -0.00041
O5    4    0.886457    0.866015    0.176229    11.00000    0.05579    0.03194 =
         0.02918    0.00349   -0.00649    0.00162
N1    3    0.939689    0.820145    0.381852    11.00000    0.04164    0.03172 =
         0.02326   -0.00428   -0.00153    0.00207
C5    1    0.967303    1.026989    0.373112    11.00000    0.04263    0.03304 =
         0.02498   -0.00170    0.00500    0.00009
C4    1    1.008312    1.015118    0.491754    11.00000    0.04405    0.04236 =
         0.02943   -0.00399    0.00103   -0.00460
AFIX  23
H4A   2    1.001472    1.123539    0.577416    11.00000   -1.20000
H4B   2    1.041113    1.054852    0.445622    11.00000   -1.20000
AFIX   0
C3    1    1.008056    0.763500    0.548541    11.00000    0.04183    0.04276 =
         0.02880    0.00430   -0.00040    0.00366
AFIX  23
H3A   2    1.014784    0.756087    0.660269    11.00000   -1.20000
H3B   2    1.033547    0.670024    0.493825    11.00000   -1.20000
AFIX   0
C2    1    0.955040    0.676891    0.512011    11.00000    0.04415    0.02861 =
         0.03108    0.00536   -0.00272    0.00246
AFIX  13
H2A   2    0.956325    0.510289    0.480274    11.00000   -1.20000
AFIX   0
C1    1    0.920750    0.704053    0.649858    11.00000    0.03787    0.04125 =
         0.02934   -0.00105   -0.00721   -0.00214
C6    1    0.875053    0.973496    0.800361    11.00000    0.05119    0.04527 =
         0.02718   -0.00075    0.00774    0.00049
AFIX  23
H6A   2    0.876047    1.142711    0.819498    11.00000   -1.20000
H6B   2    0.890388    0.894796    0.889838    11.00000   -1.20000
AFIX   0
C7    1    0.821619    0.897139    0.784733    11.00000    0.05196    0.04593 =
         0.04410   -0.00209    0.00689    0.00439
AFIX 137
H7A   2    0.802494    0.949183    0.874440    11.00000   -1.50000
H7B   2    0.820270    0.727559    0.778087    11.00000   -1.50000
H7C   2    0.807151    0.964742    0.691452    11.00000   -1.50000
AFIX   0
C8    1    0.897336    0.770681    0.293891    11.00000    0.04147    0.03017 =
         0.03375    0.00020    0.00070    0.00479
C9    1    0.827097    0.495974    0.293912    11.00000    0.04127    0.03448 =
         0.04840   -0.00498   -0.00827   -0.00035
C10   1    0.814992    0.307393    0.408456    11.00000    0.04750    0.03716 =
         0.06060    0.00386   -0.00070   -0.00583
AFIX 137
H10A  2    0.842748    0.196276    0.412627    11.00000   -1.50000
H10B  2    0.784310    0.227121    0.376853    11.00000   -1.50000
H10C  2    0.810064    0.376406    0.510220    11.00000   -1.50000
AFIX   0
C11   1    0.785247    0.676889    0.289850    11.00000    0.04374    0.04014 =
         0.06924   -0.00272   -0.01069    0.00037
AFIX 137
H11A  2    0.781434    0.746263    0.391955    11.00000   -1.50000
H11B  2    0.753757    0.602274    0.259660    11.00000   -1.50000
H11C  2    0.793718    0.798116    0.215329    11.00000   -1.50000
AFIX   0
C12   1    0.839721    0.397577    0.136517    11.00000    0.06403    0.03707 =
         0.04370   -0.00292   -0.01459   -0.00232
AFIX 137
H12A  2    0.869469    0.298637    0.144418    11.00000   -1.50000
H12B  2    0.846423    0.525088    0.064961    11.00000   -1.50000
H12C  2    0.811405    0.305595    0.098743    11.00000   -1.50000
HKLF 4  1.0  0.00  0.00  1.00  0.00 -1.00  0.00  1.00  0.00  0.00
REM  a in P2(1)2(1)2(1)
REM R1 =  0.0602 for   2144 Fo > 4sig(Fo)  and  0.0618 for all   2184 data
REM    167 parameters refined using      0 restraints
END
WGHT      0.0688      1.9719
REM Highest difference peak  0.367,  deepest hole -0.220,  1-sigma level  0.064
Q1    1   0.9432  0.9269  0.6550  11.00000  0.05    0.37
Q2    1   1.0011  1.1877  0.2844  11.00000  0.05    0.35
Q3    1   0.9180  1.1855  0.2937  11.00000  0.05    0.35
Q4    1   0.8427  0.8593  0.1775  11.00000  0.05    0.34
Q5    1   0.8609  0.9258  0.6647  11.00000  0.05    0.34
Q6    1   1.0033  1.0193  0.3947  11.00000  0.05    0.34
Q7    1   0.9239  0.8574  0.1690  11.00000  0.05    0.32
Q8    1   0.9586  0.5540  0.7431  11.00000  0.05    0.30
Q9    1   0.8750  0.5253  0.7417  11.00000  0.05    0.29
Q10   1   0.9619  0.7321  0.6333  11.00000  0.05    0.27
Q11   1   0.7984  0.3884  0.1363  11.00000  0.05    0.27
Q12   1   0.9790  0.8333  0.3759  11.00000  0.05    0.26
Q13   1   0.9021  0.8167  0.3869  11.00000  0.05    0.26
Q14   1   0.7775  0.8859  0.7822  11.00000  0.05    0.26
Q15   1   0.9396  0.7445  0.2803  11.00000  0.05    0.25
Q16   1   1.0449  1.0557  0.4904  11.00000  0.05    0.24
Q17   1   0.8351  0.6130  0.3639  11.00000  0.05    0.23
Q18   1   0.9132  0.6138  0.3586  11.00000  0.05    0.22
Q19   1   0.9195  0.6875  0.5313  11.00000  0.05    0.21
Q20   1   0.7783  0.3274  0.4327  11.00000  0.05    0.20
;
data_global
_journal_date_recd_electronic     2013-03-04
_journal_date_accepted     2013-03-17
_journal_name_full     'Acta Crystallographica, Section E'
_journal_year     2013
_journal_volume     69
_journal_issue      4
_journal_page_first     o567
_journal_page_last     o568
_journal_paper_category     QO
_journal_paper_doi     10.1107/S1600536813007265
_journal_coeditor_code     BX2436
_publ_contact_author_name     'N. Srinivasan'
_publ_contact_author_address
;
Department of Physics
Thiagarajar College
Madurai 625 009
India
;
_publ_contact_author_email     'vasan692000@yahoo.co.in'
_publ_contact_author_fax     '91 452 2312375'
_publ_contact_author_phone     '91 452 2311875'
_publ_section_title
;
<i>N</i>-Butoxycarbonyl-5-oxo-<i>L</i>-proline ethyl ester
;
loop_
    _publ_author_name
    _publ_author_address
    'P. Rajalakshmi'
;
Department of Physics
Thiagarajar College
Madurai 625 009
India
;
    'N. Srinivasan'
;
Department of Physics
Thiagarajar College
Madurai 625 009
India
;
    'R.V. Krishnakumar'
;
Department of Physics
Thiagarajar College
Madurai 625 009
India
;
    'Ibrahim Abdul Razak'
;
X-ray Crystallography Unit
school of Physics
Universiti Sains Malaysia
11800-USM
Penang
Malaysia
;
    'Mohd Mustaqim Rosli'
;
X-ray Crystallography Unit
school of Physics
Universiti Sains Malaysia
11800-USM
Penang
Malaysia
;
