# Supplementary material for: N-But­oxy­carbonyl-5-oxo-l-proline ethyl ester
Source: Acta Crystallogr Sect E Struct Rep Online. 2013 Mar 23;69(Pt 4):o567–8. doi: 10.1107/S1600536813007265 (PMC3629616; doi:10.1107/S1600536813007265)
Supplement: Supplementary file 2 [file e-69-0o567-Isup2.hkl]

#
# h,k,l, Fc-squared, Fo-squared, sigma(Fo-squared) and status flag
#
data_I
_shelx_title ' a in P2(1)2(1)2(1)'
_shelx_refln_list_code          4
_shelx_F_calc_maximum       98.26
_exptl_crystal_F_000       552.00
_reflns_d_resolution_high  0.8508
 
loop_
 _symmetry_equiv_pos_as_xyz
 'x, y, z'
 '-x+1/2, -y, z+1/2'
 '-x, y+1/2, -z+1/2'
 'x+1/2, -y+1/2, -z'
 
_cell_length_a    26.6884
_cell_length_b     5.7650
_cell_length_c     8.7054
_cell_angle_alpha  90.000
_cell_angle_beta   90.000
_cell_angle_gamma  90.000
 
_shelx_F_squared_multiplier     1.000
 
loop_
 _refln_index_h
 _refln_index_k
 _refln_index_l
 _refln_F_squared_calc
 _refln_F_squared_meas
 _refln_F_squared_sigma
 _refln_observed_status
   6   0   0      144.36       79.64      3.01 o
   8   0   0      204.96      190.72      6.28 o
  10   0   0     2032.44     1791.79     57.93 o
  12   0   0      121.47      121.40      5.49 o
  14   0   0     1466.31     1435.11     97.78 o
  16   0   0       10.69       14.13      1.40 o
  18   0   0      223.62      226.54     15.71 o
  22   0   0      445.90      515.78     24.93 o
  24   0   0      362.88      420.72     20.40 o
  26   0   0        2.09        3.88      0.91 o
  28   0   0        9.70        8.73      0.97 o
  30   0   0        2.75        8.20      0.64 o
   1   1   0      267.80      275.96     14.01 o
   3   1   0     1028.93      975.54     80.19 o
   5   1   0      372.20      360.38     21.42 o
   6   1   0     1293.00     1231.58     31.65 o
   7   1   0      548.09      525.56     12.43 o
   8   1   0     7447.87     6867.62    166.30 o
   9   1   0       45.57       36.44      1.00 o
  10   1   0        0.73        5.60      2.13 o
  11   1   0     1286.62     1304.85     30.73 o
  12   1   0       36.15       42.08      1.21 o
  13   1   0        5.08        4.71      0.80 o
  14   1   0      102.38      121.05      3.18 o
  15   1   0      798.57      707.98     17.65 o
  16   1   0       31.31       36.02      1.14 o
  17   1   0      222.47      213.56      7.49 o
  18   1   0        1.53        1.56      0.60 o
  19   1   0       44.96       48.76      3.83 o
  20   1   0       79.04       77.76      3.38 o
  21   1   0       24.91       26.32      0.98 o
  22   1   0       26.32       22.87      1.89 o
  23   1   0        0.87        0.63      0.55 o
  24   1   0       20.17       21.82      0.92 o
  25   1   0      228.87      294.70      8.31 o
  26   1   0        7.19       13.23      0.82 o
  27   1   0       83.52      109.77      2.84 o
  28   1   0       36.73       47.03      1.36 o
  29   1   0       17.97       19.34      0.76 o
  30   1   0        1.35        1.96      0.34 o
  31   1   0        3.68        5.69      0.52 o
   0   2   0       23.73       24.72      1.57 o
   1   2   0        2.14        5.63      0.56 o
   2   2   0       59.74       66.63      2.16 o
   3   2   0     3301.27     3523.01    104.27 o
   4   2   0     1240.58     1442.16     36.44 o
   5   2   0      161.91      155.69      3.72 o
   6   2   0      286.22      275.86      6.99 o
   7   2   0       23.67       25.39      0.63 o
   8   2   0      637.76      706.07     15.59 o
   9   2   0        0.44        0.72      0.16 o
  10   2   0       41.57       52.75      1.32 o
  11   2   0     2291.73     2254.75     45.12 o
  12   2   0      372.53      367.43      7.40 o
  13   2   0       26.67       23.39      0.96 o
  14   2   0       76.54       74.88      1.73 o
  15   2   0      112.45       93.34      2.98 o
  16   2   0       40.24       29.54      1.09 o
  17   2   0      498.30      463.57     13.20 o
  18   2   0      119.62      106.31      4.13 o
  19   2   0      137.64      140.71      4.20 o
  20   2   0      165.45      150.41      3.58 o
  21   2   0        0.00       -0.09      0.33 o
  22   2   0        1.98        2.52      0.36 o
  23   2   0      426.93      458.72     10.22 o
  24   2   0       69.05       74.97      1.82 o
  25   2   0      167.90      188.38      3.62 o
  26   2   0       25.82       22.02      0.75 o
  27   2   0        0.34       -0.25      0.24 o
  28   2   0       42.15       54.65      2.12 o
  29   2   0        0.06        0.51      0.32 o
   2   3   0     1755.82     2043.79     55.35 o
   3   3   0      741.17      839.19     49.07 o
   4   3   0       68.02       74.71      4.28 o
   5   3   0       78.07       59.58      1.63 o
   6   3   0      431.08      444.89      9.96 o
   7   3   0        1.21        0.82      0.17 o
   8   3   0      153.59      157.33      3.28 o
   9   3   0       20.63       19.49      0.61 o
  10   3   0      146.92      156.02      3.12 o
  11   3   0       79.11       76.73      1.64 o
  12   3   0      489.46      444.94      8.37 o
  13   3   0      201.27      177.92      3.55 o
  14   3   0       26.54       27.38      0.77 o
  15   3   0       79.64       67.27      1.71 o
  16   3   0        2.15        1.11      0.44 o
  17   3   0       87.14       87.20      2.88 o
  18   3   0      157.67      128.88      5.64 o
  19   3   0       51.78       45.78      1.36 o
  20   3   0       66.39       73.88      1.95 o
  21   3   0      128.09      134.00      3.27 o
  22   3   0        0.22        0.14      0.53 o
  23   3   0       50.63       53.09      1.44 o
  24   3   0      164.31      170.16      4.40 o
  25   3   0        3.26        2.94      0.65 o
  26   3   0       62.14       65.73      1.84 o
  27   3   0        4.35        4.93      0.37 o
  28   3   0        8.47       14.61      0.67 o
   2   4   0      251.89      266.32     18.19 o
   4   4   0      548.64      514.60     21.65 o
   5   4   0       20.70       18.80      1.16 o
   6   4   0       78.83       84.93      2.57 o
   7   4   0       54.87       54.35      1.77 o
   8   4   0        3.14        2.12      0.28 o
   9   4   0       38.60       41.84      1.30 o
  10   4   0       75.84       69.58      2.74 o
  11   4   0      122.07      109.08      3.51 o
  12   4   0      215.91      181.43      4.40 o
  13   4   0        8.07        4.79      0.51 o
  14   4   0       12.57       14.96      0.89 o
  15   4   0      170.55      148.58      3.54 o
  16   4   0        8.35        8.63      0.61 o
  17   4   0       67.54       58.75      1.71 o
  18   4   0        7.50        9.90      0.63 o
  19   4   0       45.98       45.51      1.37 o
  20   4   0        0.10       -0.13      0.49 o
  21   4   0        0.51        1.16      0.75 o
  22   4   0       12.95        9.50      1.77 o
  23   4   0       83.48       77.36      2.66 o
  24   4   0        1.85        1.92      0.72 o
  25   4   0       28.90       31.69      1.79 o
   4   5   0        9.32        9.73      1.91 o
   5   5   0        1.86        3.04      0.95 o
   6   5   0      100.78       97.54      4.27 o
   7   5   0        6.47        8.04      1.04 o
   8   5   0      123.05      131.18      4.52 o
   9   5   0      440.19      406.90     12.89 o
  10   5   0       77.11       65.42      2.67 o
  11   5   0        2.28        1.14      0.62 o
  12   5   0       33.55       37.60      1.58 o
  13   5   0      279.33      245.78      7.69 o
  14   5   0       66.23       52.07      1.95 o
  15   5   0       15.93       21.10      1.38 o
  16   5   0        8.78        8.48      1.37 o
  17   5   0        5.06        7.14      2.42 o
  18   5   0       17.98       20.07      1.22 o
  19   5   0       14.63       18.88      1.12 o
  20   5   0       65.97       69.82      2.80 o
  21   5   0        3.44        1.40      0.42 o
   7   6   0       26.71       41.38      2.56 o
   8   6   0      121.05      118.34      6.04 o
   9   6   0       12.11       24.82      1.81 o
  10   6   0      110.93      108.06      5.51 o
  11   6   0        0.00        2.90      0.83 o
  12   6   0      121.97      107.56      5.43 o
  13   6   0        1.17        6.91      0.90 o
  14   6   0        1.14        1.31      0.63 o
   3   0   1      714.27      606.88     24.68 o
   5   0   1     2731.14     2397.30     52.66 o
   7   0   1      277.09      245.77      6.51 o
   8   0   1      212.72      174.66      4.38 o
   9   0   1      358.61      290.73     31.31 o
  10   0   1      341.67      299.25      6.73 o
  11   0   1     5536.76     4806.94    113.50 o
  12   0   1      206.61      223.95      6.14 o
  13   0   1     2031.47     1871.32     90.08 o
  14   0   1      582.87      578.07     27.96 o
  15   0   1      135.84      132.90      4.93 o
  16   0   1      181.06      181.42      6.65 o
  17   0   1      396.51      390.08     13.95 o
  18   0   1      153.73      148.85      7.38 o
  21   0   1      186.90      221.80      7.86 o
  22   0   1      115.09      122.76      3.95 o
  23   0   1       34.58       42.41      1.72 o
  24   0   1        5.83       10.67      0.84 o
  25   0   1        4.53        1.65      0.51 o
  26   0   1       45.78       52.01      1.85 o
  27   0   1       30.85       39.90      1.47 o
  28   0   1       38.47       54.38      1.81 o
  29   0   1       66.10       85.51      2.19 o
  30   0   1       20.97       29.70      0.86 o
  31   0   1        7.34        7.74      0.73 o
 -30   1   1        5.77        7.46      0.38 o
 -29   1   1       17.98       23.67      0.78 o
 -28   1   1       54.91       72.42      1.94 o
 -27   1   1       58.13       66.60      1.54 o
 -26   1   1       17.00       24.49      0.81 o
 -25   1   1        2.46        3.25      0.47 o
 -24   1   1      171.01      191.91      4.04 o
 -23   1   1       35.96       37.87      1.09 o
 -22   1   1       30.14       27.21      1.14 o
 -21   1   1      450.17      491.42     11.02 o
 -20   1   1       48.67       49.60      2.19 o
 -19   1   1      579.35      590.27     24.79 o
 -18   1   1      276.21      287.92     16.03 o
 -17   1   1      100.03       98.53      4.53 o
 -16   1   1       61.19       60.84      2.33 o
 -15   1   1       83.35       72.48      2.03 o
 -14   1   1      462.30      428.06     10.76 o
 -13   1   1     1187.25     1181.89     29.46 o
 -12   1   1       29.85       29.39      0.88 o
 -11   1   1     1107.01     1050.41     23.28 o
 -10   1   1      119.62      115.72      2.90 o
  -9   1   1      257.98      265.90      6.31 o
  -8   1   1      208.57      197.42      5.25 o
  -7   1   1     3217.57     2999.87     71.08 o
  -6   1   1     1253.19     1109.79     25.07 o
  -5   1   1      637.62      647.53     14.87 o
  -4   1   1     8421.36     8518.15    249.86 o
  -3   1   1     2606.95     2721.60     78.09 o
  -2   1   1     4517.50     4571.90    128.67 o
  -1   1   1      411.23      421.49     21.88 o
   1   1   1      409.57      442.27     20.82 o
   2   1   1     4525.60     4677.86    200.87 o
   3   1   1     2608.48     2719.97    119.64 o
   4   1   1     8433.30     8647.22    228.44 o
   5   1   1      648.63      652.37     15.26 o
   6   1   1     1250.40     1175.62     30.36 o
   7   1   1     3234.37     3230.06     67.85 o
   8   1   1      208.12      202.82      4.96 o
   9   1   1      256.39      268.67      6.08 o
  10   1   1      120.76      121.27      2.93 o
  11   1   1     1110.15     1080.38     24.57 o
  12   1   1       30.27       31.76      1.41 o
  13   1   1     1190.64     1220.56     36.53 o
  14   1   1      461.97      433.71     13.34 o
  15   1   1       82.14       73.73      2.50 o
  16   1   1       60.63       60.75      3.07 o
  17   1   1      102.39       98.57      7.47 o
  18   1   1      275.38      302.45     20.51 o
  19   1   1      576.91      594.08     41.02 o
  20   1   1       48.60       49.51      2.30 o
  21   1   1      452.13      491.53     13.04 o
  22   1   1       29.76       26.78      1.18 o
  23   1   1       35.44       37.28      1.33 o
  24   1   1      170.12      191.04      5.28 o
  25   1   1        2.35        3.51      0.60 o
  26   1   1       16.58       23.35      1.00 o
  27   1   1       58.18       64.22      1.97 o
  28   1   1       54.79       73.23      2.14 o
  29   1   1       18.03       23.60      1.03 o
  30   1   1        5.82        7.77      0.52 o
 -29   2   1       19.84       31.16      0.97 o
 -28   2   1       30.70       40.39      1.23 o
 -27   2   1       36.36       52.80      1.30 o
 -26   2   1       46.29       52.47      1.34 o
 -25   2   1       41.19       43.24      1.01 o
 -24   2   1       41.62       39.59      1.04 o
 -23   2   1      111.22      112.62      2.42 o
 -22   2   1      163.32      179.82      4.26 o
 -21   2   1      151.90      153.25      3.62 o
 -20   2   1       16.84       14.19      0.85 o
 -19   2   1       92.30       95.51      2.70 o
 -18   2   1       36.84       34.77      1.59 o
 -17   2   1       43.91       39.55      1.23 o
 -16   2   1       27.82       22.99      0.85 o
 -15   2   1       26.88       19.49      0.85 o
 -14   2   1      109.22       92.28      2.37 o
 -13   2   1      290.18      265.47      5.56 o
 -12   2   1      680.13      653.90     13.40 o
 -11   2   1       82.12       82.17      1.82 o
 -10   2   1      160.84      157.39      3.44 o
  -9   2   1     1252.67     1242.41     26.97 o
  -8   2   1       43.77       46.07      1.17 o
  -7   2   1     1229.18     1345.18     32.23 o
  -6   2   1      459.60      476.94     13.49 o
  -5   2   1     1397.72     1469.42     43.80 o
  -4   2   1      449.05      497.72     12.45 o
  -3   2   1      617.91      648.06     23.34 o
  -2   2   1      407.86      514.31     37.17 o
  -1   2   1     1793.88     2107.59     62.47 o
   0   2   1      144.04      157.50      8.13 o
   1   2   1     1788.29     2122.93     55.10 o
   2   2   1      408.76      491.42     26.84 o
   3   2   1      613.10      613.43     18.38 o
   4   2   1      447.86      475.77     14.37 o
   5   2   1     1399.83     1491.68     40.29 o
   6   2   1      459.36      479.69     10.25 o
   7   2   1     1230.50     1370.93     27.43 o
   8   2   1       42.84       46.47      0.98 o
   9   2   1     1260.80     1282.76     24.69 o
  10   2   1      162.59      165.66      3.09 o
  11   2   1       80.72       78.60      1.63 o
  12   2   1      681.28      650.74     11.77 o
  13   2   1      292.32      265.67      5.06 o
  14   2   1      108.97       93.34      2.04 o
  15   2   1       26.51       19.24      1.07 o
  16   2   1       27.87       22.08      0.82 o
  17   2   1       42.65       36.35      1.17 o
  18   2   1       36.81       34.21      1.65 o
  19   2   1       93.09       98.56      2.95 o
  20   2   1       16.98       13.66      1.18 o
  21   2   1      151.87      150.83      3.93 o
  22   2   1      163.90      178.93      4.04 o
  23   2   1      112.60      116.94      2.80 o
  24   2   1       42.00       41.23      2.14 o
  25   2   1       40.96       43.06      3.94 o
  26   2   1       46.04       53.69      2.72 o
  27   2   1       36.34       52.82      1.60 o
  28   2   1       30.44       39.85      1.64 o
  29   2   1       19.85       32.44      1.61 o
 -27   3   1       62.39       72.96      1.93 o
 -26   3   1       24.12       27.34      0.83 o
 -25   3   1       26.54       30.35      0.93 o
 -24   3   1        3.84        6.11      0.44 o
 -23   3   1       75.44       75.83      1.86 o
 -22   3   1        6.14        7.02      0.46 o
 -21   3   1       19.38       17.92      0.97 o
 -20   3   1       42.59       40.12      1.21 o
 -19   3   1       53.83       49.03      1.42 o
 -18   3   1       40.43       29.48      1.34 o
 -17   3   1      141.44      140.72      3.70 o
 -16   3   1      278.03      222.14      5.76 o
 -15   3   1      174.36      157.14      3.65 o
 -14   3   1      144.31      133.52      2.87 o
 -13   3   1      783.79      687.97     14.11 o
 -12   3   1       12.53        9.88      0.44 o
 -11   3   1       10.08        8.94      0.41 o
 -10   3   1       58.41       53.64      1.23 o
  -9   3   1      680.13      654.53     12.60 o
  -8   3   1       99.12       86.40      1.95 o
  -7   3   1       26.59       29.95      0.80 o
  -6   3   1       31.75       27.98      0.76 o
  -5   3   1       87.59      101.63      3.32 o
  -4   3   1     1142.56     1225.73     32.21 o
  -3   3   1      231.58      321.03     13.23 o
  -1   3   1      663.02      806.61     26.25 o
   0   3   1       55.85      180.94      8.78 o
   1   3   1      663.24      752.07     32.24 o
   2   3   1      886.09     1007.21     37.23 o
   3   3   1      234.11      295.46     12.58 o
   4   3   1     1143.82     1163.98     28.25 o
   5   3   1       89.47      103.03      2.63 o
   6   3   1       32.36       29.17      0.72 o
   7   3   1       26.39       28.87      0.75 o
   8   3   1      100.64       90.39      1.78 o
   9   3   1      680.01      667.49     11.65 o
  10   3   1       60.08       56.16      1.23 o
  11   3   1        9.69        8.94      0.39 o
  12   3   1       12.66       10.65      0.43 o
  13   3   1      781.43      682.95     13.07 o
  14   3   1      143.55      131.69      3.00 o
  15   3   1      173.31      161.26      4.31 o
  16   3   1      276.71      221.43      6.23 o
  17   3   1      142.20      146.42      6.53 o
  18   3   1       39.62       29.07      1.13 o
  19   3   1       54.95       52.02      1.48 o
  20   3   1       42.72       40.05      1.22 o
  21   3   1       19.54       18.70      0.76 o
  22   3   1        6.34        7.14      1.08 o
  23   3   1       76.31       78.99      2.19 o
  24   3   1        3.68        5.55      0.92 o
  25   3   1       26.79       31.56      2.86 o
  26   3   1       23.57       27.85      1.82 o
  27   3   1       62.05       77.66      8.42 o
 -25   4   1       88.44      104.41      6.00 o
 -24   4   1      107.01      124.45      3.92 o
 -23   4   1        0.26        1.01      0.35 o
 -22   4   1       28.30       31.12      2.20 o
 -21   4   1       30.62       30.01      3.19 o
 -20   4   1       16.69       17.35      1.59 o
 -19   4   1       25.52       24.17      0.92 o
 -18   4   1       47.05       43.43      1.34 o
 -17   4   1       50.87       45.51      1.41 o
 -16   4   1      265.24      253.10      5.80 o
 -15   4   1      252.71      229.52      5.31 o
 -14   4   1       46.22       38.62      1.36 o
 -13   4   1       14.36       11.18      0.65 o
 -12   4   1        4.43        4.13      0.47 o
 -11   4   1      192.34      161.91      4.57 o
 -10   4   1      132.24      126.20      4.91 o
  -9   4   1      164.70      144.99      5.57 o
  -8   4   1       21.36       20.01      1.08 o
  -7   4   1       77.47       67.53      1.92 o
  -6   4   1       19.20       24.19      0.87 o
  -5   4   1      324.45      296.00     11.99 o
  -4   4   1      390.18      378.80     14.89 o
  -3   4   1       35.57       54.07      4.34 o
  -2   4   1       10.09       17.80      2.04 o
  -1   4   1       64.67       67.65      5.18 o
   0   4   1      207.88      264.88     14.91 o
   1   4   1       63.87       56.86      2.18 o
   2   4   1       10.38       14.11      1.15 o
   3   4   1       34.92       62.29      4.78 o
   4   4   1      389.61      372.23     10.24 o
   5   4   1      322.79      302.03      8.31 o
   6   4   1       19.05       24.09      0.72 o
   7   4   1       77.33       66.79      1.53 o
   8   4   1       21.51       20.06      0.68 o
   9   4   1      165.56      143.36      7.03 o
  10   4   1      133.09      124.55      4.53 o
  11   4   1      193.00      164.13      5.30 o
  12   4   1        4.51        3.89      0.52 o
  13   4   1       13.49       11.18      0.70 o
  14   4   1       45.80       39.71      1.88 o
  15   4   1      252.86      239.54      5.88 o
  16   4   1      265.89      262.91      6.44 o
  17   4   1       50.09       45.51      1.41 o
  18   4   1       48.08       44.65      1.37 o
  19   4   1       25.71       23.64      0.93 o
  20   4   1       16.35       16.61      0.98 o
  21   4   1       30.61       31.66      2.46 o
  22   4   1       27.54       29.20      2.37 o
  23   4   1        0.28       -0.23      2.03 o
  25   4   1       89.03       83.84      6.16 o
 -20   5   1       32.39       31.35      2.07 o
 -19   5   1        2.30        2.56      0.54 o
 -18   5   1       27.78       26.06      1.38 o
 -17   5   1       19.74       19.34      1.21 o
 -16   5   1        1.07        1.48      0.63 o
 -15   5   1       54.81       50.70      2.33 o
 -14   5   1        8.06        7.86      0.88 o
 -13   5   1        1.13        1.38      0.53 o
 -12   5   1       41.97       34.11      1.76 o
 -11   5   1       34.05       34.74      1.52 o
 -10   5   1      128.09      101.94      4.89 o
  -9   5   1       89.32       85.26      3.18 o
  -8   5   1       50.88       48.91      2.71 o
  -7   5   1      163.28      148.75      5.13 o
  -6   5   1        9.20        9.30      1.30 o
  -5   5   1        1.05        3.97      1.38 o
  -4   5   1      355.36      329.48     22.43 o
   4   5   1      356.09      340.31     12.40 o
   5   5   1        1.07        2.01      0.71 o
   6   5   1        9.33       18.78      3.19 o
   7   5   1      161.07      155.43      5.91 o
   8   5   1       51.04       48.75      2.26 o
   9   5   1       87.42       86.41      3.52 o
  10   5   1      129.18      108.26      4.26 o
  11   5   1       34.33       34.00      1.76 o
  12   5   1       41.79       35.48      1.78 o
  13   5   1        0.93        1.10      0.64 o
  14   5   1        8.42       10.54      1.40 o
  15   5   1       54.94       56.99      3.30 o
  16   5   1        0.99        1.20      0.95 o
  17   5   1       19.60       20.41      1.62 o
  19   5   1        2.37        1.29      0.81 o
  20   5   1       32.30       30.26      1.37 o
 -14   6   1       14.25       16.80      1.24 o
 -13   6   1        2.21        3.73      0.53 o
 -12   6   1      115.31      123.23      6.16 o
 -11   6   1       16.47       24.95      1.70 o
 -10   6   1       37.27       42.21      2.47 o
  -9   6   1       24.85       26.11      1.83 o
  -8   6   1      112.45      106.50      5.46 o
  -7   6   1       76.61       92.49      4.84 o
   6   6   1      184.39      203.13     10.04 o
   7   6   1       77.08       92.18      4.83 o
   8   6   1      112.79      111.91      5.73 o
   9   6   1       24.66       23.88      1.77 o
  10   6   1       37.49       41.76      2.48 o
  11   6   1       16.79       24.55      1.69 o
  12   6   1      115.64      124.87      6.23 o
  13   6   1        2.31        3.73      0.77 o
  14   6   1       13.84       15.30      1.16 o
   1   0   2     1604.51      226.20    783.19 o
   2   0   2     1943.32     1790.64     46.95 o
   3   0   2       43.65       43.91      1.42 o
   4   0   2     9655.66     8806.00    189.96 o
   5   0   2      270.30      237.98      5.27 o
   6   0   2     3719.91     3280.14     59.52 o
   7   0   2     3386.76     3022.01     58.55 o
   8   0   2      228.10      217.53      5.00 o
   9   0   2     1442.06     1203.15     24.49 o
  10   0   2      580.10      528.89     16.06 o
  11   0   2      519.52      272.67     97.81 o
  12   0   2       15.50       19.36      1.63 o
  13   0   2      844.53      781.60     23.35 o
  14   0   2      894.78      900.27     32.06 o
  15   0   2      767.86      758.66     27.07 o
  16   0   2      465.82      453.39     16.22 o
  17   0   2      229.23      220.59      8.00 o
  18   0   2        6.33        9.33      1.32 o
  19   0   2      187.71      188.63     10.50 o
  20   0   2      205.36      218.19      6.51 o
  21   0   2      143.40      163.18      3.70 o
  22   0   2        4.68        6.18      0.57 o
  23   0   2       28.84       33.24      1.16 o
  24   0   2       65.49       81.54      2.17 o
  25   0   2       23.73       29.00      1.03 o
  26   0   2       58.01       58.64      1.61 o
  27   0   2       69.51       81.07      2.07 o
  28   0   2        3.26        9.19      0.56 o
  29   0   2        7.60        7.26      0.99 o
  30   0   2        0.70        0.50      0.23 o
 -30   1   2        0.65        0.55      0.19 o
 -29   1   2       19.13       29.20      0.74 o
 -28   1   2        2.38        2.41      0.29 o
 -27   1   2      106.24      135.71      2.89 o
 -26   1   2       66.51       84.51      1.91 o
 -25   1   2       66.01       77.73      2.00 o
 -24   1   2       23.95       25.11      0.87 o
 -23   1   2       51.73       56.01      1.32 o
 -22   1   2       50.57       57.06      1.53 o
 -21   1   2       87.04       88.60      2.05 o
 -20   1   2       88.63       97.34      2.34 o
 -19   1   2       51.34       48.73      1.89 o
 -18   1   2      134.85      144.26      7.34 o
 -17   1   2       69.28       64.81      4.54 o
 -16   1   2      185.32      192.27      8.23 o
 -15   1   2      589.80      546.48     18.69 o
 -14   1   2      286.39      278.77      7.13 o
 -13   1   2       64.24       63.63      1.81 o
 -12   1   2      767.09      732.73     16.90 o
 -11   1   2     1523.70     1442.53     32.26 o
 -10   1   2     1259.71     1164.97     26.30 o
  -9   1   2      853.71      810.52     18.43 o
  -8   1   2     3315.66     3115.58     64.85 o
  -7   1   2      210.28      189.43      4.46 o
  -6   1   2     1031.62      983.59     25.25 o
  -5   1   2        8.31        8.70      0.47 o
  -4   1   2     2080.50     2273.11     56.17 o
  -3   1   2     1114.25     1139.63     25.57 o
  -2   1   2     2532.16     2606.48     72.02 o
  -1   1   2      500.76      539.79     16.60 o
   0   1   2       32.46       43.28      2.04 o
   1   1   2      502.95      525.18     12.23 o
   2   1   2     2530.07     2593.14     50.05 o
   3   1   2     1115.81     1101.73     22.90 o
   4   1   2     2061.47     2263.54     48.28 o
   5   1   2        8.40        9.03      0.33 o
   6   1   2     1034.58     1041.41     20.15 o
   7   1   2      208.94      198.90      3.58 o
   8   1   2     3326.28     3390.16     59.15 o
   9   1   2      855.40      875.64     15.98 o
  10   1   2     1260.71     1232.00     24.61 o
  11   1   2     1524.79     1490.52     34.38 o
  12   1   2      771.28      754.46     19.89 o
  13   1   2       64.84       64.57      1.70 o
  14   1   2      288.29      284.03      6.75 o
  15   1   2      593.85      550.15     14.86 o
  16   1   2      185.70      182.32      6.18 o
  17   1   2       67.88       56.20      2.65 o
  18   1   2      135.13      144.36     10.43 o
  19   1   2       52.18       48.45      3.85 o
  20   1   2       89.10       95.99      3.16 o
  21   1   2       86.74       87.08      2.61 o
  22   1   2       50.68       54.18      1.95 o
  23   1   2       51.52       54.56      1.62 o
  24   1   2       23.73       25.32      0.94 o
  25   1   2       66.80       78.36      2.48 o
  26   1   2       66.10       84.24      2.29 o
  27   1   2      107.66      134.98      3.96 o
  28   1   2        2.32        2.65      0.44 o
  29   1   2       19.31       27.82      1.15 o
  30   1   2        0.72        0.86      0.26 o
 -29   2   2        2.71        3.01      0.29 o
 -28   2   2       28.58       39.83      1.20 o
 -27   2   2        2.23        2.02      0.24 o
 -26   2   2       28.73       34.44      0.95 o
 -25   2   2        5.69        8.87      0.42 o
 -24   2   2       31.18       33.19      0.85 o
 -23   2   2      250.37      285.73      7.11 o
 -22   2   2       97.74      100.37      2.16 o
 -21   2   2      223.55      236.65      4.73 o
 -20   2   2       77.96       77.80      1.92 o
 -19   2   2       24.09       23.08      1.03 o
 -18   2   2      146.74      146.13      4.19 o
 -17   2   2      261.74      232.56      7.01 o
 -16   2   2       87.08       73.17      2.07 o
 -15   2   2       52.53       61.03      1.76 o
 -14   2   2       22.97       22.01      0.88 o
 -13   2   2      136.22      131.63      3.06 o
 -12   2   2      363.35      340.68      7.46 o
 -11   2   2       55.59       48.22      1.15 o
 -10   2   2     1315.52     1271.48     27.67 o
  -9   2   2      223.88      206.98      4.74 o
  -8   2   2       86.05       78.59      1.92 o
  -7   2   2      343.12      348.77      8.32 o
  -6   2   2     1484.99     1561.40     33.03 o
  -5   2   2      215.81      241.05      4.99 o
  -4   2   2      546.43      592.06     12.17 o
  -3   2   2      113.65      114.72      4.09 o
  -2   2   2     1489.78     1674.61     43.11 o
  -1   2   2      145.61      206.38     11.67 o
   0   2   2      300.52      357.40      7.61 o
   1   2   2      147.07      192.04      9.25 o
   2   2   2     1494.36     1742.89     36.91 o
   3   2   2      111.42      120.67      3.23 o
   4   2   2      551.53      622.78     11.81 o
   5   2   2      215.77      249.97      4.85 o
   6   2   2     1494.71     1618.63     32.98 o
   7   2   2      343.29      363.02      6.81 o
   8   2   2       84.48       82.10      1.64 o
   9   2   2      227.23      217.32      3.78 o
  10   2   2     1324.15     1286.08     22.10 o
  11   2   2       55.56       46.44      0.99 o
  12   2   2      361.51      331.34      6.30 o
  13   2   2      135.59      129.93      2.64 o
  14   2   2       22.71       22.21      0.71 o
  15   2   2       52.54       59.48      1.67 o
  16   2   2       88.76       72.46      2.20 o
  17   2   2      261.66      222.62      7.03 o
  18   2   2      148.00      134.19      8.41 o
  19   2   2       23.54       22.38      1.35 o
  20   2   2       77.23       76.62      3.19 o
  21   2   2      225.06      248.73      8.53 o
  22   2   2       98.05      100.23      4.67 o
  23   2   2      253.25      296.05     12.76 o
  24   2   2       30.97       32.64      3.46 o
  25   2   2        5.81        8.59      0.63 o
  26   2   2       28.59       33.20      1.26 o
  27   2   2        2.25        2.00      0.30 o
  28   2   2       28.73       42.44      2.09 o
  29   2   2        2.67        2.66      0.48 o
 -27   3   2        1.97        2.63      0.24 o
 -26   3   2       15.71       19.53      0.63 o
 -25   3   2       52.17       59.10      1.81 o
 -24   3   2        1.40        1.74      0.30 o
 -23   3   2       60.53       59.78      1.99 o
 -22   3   2       49.12       42.10      1.30 o
 -21   3   2       75.56       74.77      1.86 o
 -20   3   2      126.40      119.45      2.91 o
 -19   3   2      179.42      162.04      3.88 o
 -18   3   2       27.83       21.96      1.21 o
 -17   3   2      212.09      191.26      4.89 o
 -16   3   2       23.55       18.25      0.85 o
 -15   3   2      570.62      511.05     12.88 o
 -14   3   2       46.71       42.81      1.33 o
 -13   3   2      184.72      172.25      3.86 o
 -12   3   2      246.59      220.99      4.97 o
 -11   3   2       63.84       52.08      1.39 o
 -10   3   2      329.74      298.79      6.67 o
  -9   3   2      151.99      146.19      3.49 o
  -8   3   2      788.26      837.26     17.16 o
  -7   3   2      623.83      599.58     10.91 o
  -6   3   2      121.89      151.69      3.01 o
  -5   3   2      426.30      445.59      8.27 o
  -4   3   2      108.31      115.42      4.24 o
  -3   3   2      669.00      744.90     24.41 o
  -2   3   2      516.87      572.80     15.84 o
  -1   3   2      177.26      224.30      6.67 o
   0   3   2        8.62       37.81      3.65 o
   1   3   2      175.21      236.23      6.31 o
   2   3   2      517.93      558.45     14.33 o
   3   3   2      672.29      717.62     35.47 o
   4   3   2      106.13      111.69      2.45 o
   5   3   2      423.69      448.16     10.60 o
   6   3   2      122.87      152.82      2.98 o
   7   3   2      626.36      619.68     10.54 o
   8   3   2      792.03      852.17     15.47 o
   9   3   2      153.34      151.26      2.87 o
  10   3   2      329.23      298.16      5.86 o
  11   3   2       65.59       53.23      1.15 o
  12   3   2      248.78      215.78      4.49 o
  13   3   2      183.52      161.85      3.47 o
  14   3   2       47.53       42.41      1.39 o
  15   3   2      567.05      504.77     16.53 o
  16   3   2       23.23       19.34      1.08 o
  17   3   2      212.18      197.10      5.58 o
  18   3   2       27.13       23.73      0.89 o
  19   3   2      180.24      173.54      4.13 o
  20   3   2      126.89      127.90      3.34 o
  21   3   2       75.79       78.43      2.22 o
  22   3   2       49.60       43.53      1.54 o
  23   3   2       61.34       62.02      2.99 o
  24   3   2        1.36        1.15      2.45 o
  25   3   2       51.89       63.47      2.92 o
  26   3   2       15.44       15.85      2.19 o
 -24   4   2        0.86        2.78      0.57 o
 -23   4   2        8.25        8.72      2.17 o
 -22   4   2       15.08       14.15      2.77 o
 -21   4   2       35.99       34.13      1.63 o
 -20   4   2        7.83        6.52      0.72 o
 -19   4   2        0.76        1.84      0.68 o
 -18   4   2       20.99       21.34      1.03 o
 -17   4   2      137.53      122.48      3.12 o
 -16   4   2       37.02       33.51      1.14 o
 -15   4   2        9.72       11.51      0.63 o
 -14   4   2       31.88       27.19      0.93 o
 -13   4   2      216.22      185.88      4.96 o
 -12   4   2        9.49        8.95      0.70 o
 -11   4   2       56.31       56.49      1.84 o
 -10   4   2      166.45      151.72      4.23 o
  -9   4   2        3.48        4.46      1.13 o
  -8   4   2      103.16       95.90      4.61 o
  -7   4   2        8.59        9.28      0.58 o
  -6   4   2       89.58       86.87      2.56 o
  -5   4   2      267.19      248.13      7.81 o
  -4   4   2      286.61      304.29      7.57 o
  -3   4   2       67.94       84.56      4.70 o
  -2   4   2      444.79      489.96     13.20 o
  -1   4   2      108.15      120.23      5.00 o
   0   4   2       36.60       65.24      5.29 o
   1   4   2      108.64      151.53      9.96 o
   2   4   2      445.91      490.27     14.96 o
   3   4   2       69.34       80.23      3.71 o
   4   4   2      288.72      311.10      7.06 o
   5   4   2      266.35      250.16      5.76 o
   6   4   2       88.02       84.31      2.31 o
   7   4   2        8.91        9.71      0.70 o
   8   4   2      101.86      101.11      3.77 o
   9   4   2        3.24        4.61      0.52 o
  10   4   2      167.17      151.40      9.43 o
  11   4   2       54.89       55.53      5.41 o
  12   4   2        9.77        9.90      1.38 o
  13   4   2      213.84      193.94     10.87 o
  14   4   2       32.21       26.83      3.69 o
  15   4   2       10.02       12.91      1.20 o
  16   4   2       37.18       32.67      1.76 o
  17   4   2      138.10      126.66      4.88 o
  18   4   2       20.88       19.80      1.37 o
  19   4   2        0.87        1.38      0.96 o
  20   4   2        7.84        3.88      0.96 o
  21   4   2       36.94       31.29      2.61 o
  24   4   2        0.81       -1.88      1.64 o
 -20   5   2       27.53       28.88      1.32 o
 -19   5   2       20.96       18.21      1.02 o
 -18   5   2       33.88       36.24      1.67 o
 -17   5   2       15.83       16.03      1.35 o
 -16   5   2        1.70        2.55      0.62 o
 -15   5   2        9.67        9.59      0.91 o
 -14   5   2       14.05       15.70      1.92 o
 -13   5   2       59.65       56.84      2.57 o
 -12   5   2      121.78      109.14      5.01 o
 -11   5   2       31.28       35.83      2.66 o
 -10   5   2        5.47        7.78      1.36 o
  -9   5   2      169.63      148.88      6.09 o
  -8   5   2       58.26       62.29      3.20 o
  -7   5   2       33.76       55.11      5.94 o
  -6   5   2      395.49      343.55     11.31 o
  -5   5   2      116.94      135.54     17.35 o
  -4   5   2      276.67      261.89     11.76 o
  -3   5   2      117.31      178.21      8.14 o
  -2   5   2      470.92      475.10     28.01 o
  -1   5   2       51.00      158.36      9.74 o
   0   5   2      314.83      336.77     20.01 o
   1   5   2       51.12      130.67      7.45 o
   2   5   2      470.00      518.75     27.76 o
   3   5   2      117.45      163.56      6.18 o
   4   5   2      274.68      284.36     10.43 o
   5   5   2      115.96      142.09      6.27 o
   6   5   2      397.86      376.13     13.67 o
   7   5   2       34.08       34.01      2.33 o
   8   5   2       58.63       67.27      2.88 o
   9   5   2      169.42      157.03      5.96 o
  10   5   2        5.32        9.45      0.96 o
  11   5   2       31.72       37.29      2.16 o
  12   5   2      121.48      112.45      4.34 o
  13   5   2       59.86       65.03      3.70 o
  14   5   2       13.57       14.53      1.61 o
  15   5   2        9.64       10.04      1.28 o
  16   5   2        1.58        2.45      0.93 o
  17   5   2       15.69       13.89      1.31 o
  18   5   2       33.23       33.24      2.01 o
  19   5   2       21.02       16.09      1.24 o
  20   5   2       27.57       32.92      1.86 o
 -13   6   2        3.82        4.16      0.51 o
 -12   6   2        9.39       11.18      0.81 o
 -11   6   2       23.96       24.14      1.23 o
 -10   6   2       12.42       17.82      1.06 o
  -9   6   2       18.56       17.82      1.10 o
  -8   6   2       18.66       23.69      1.28 o
  -7   6   2       73.51       70.91      4.57 o
  -6   6   2       81.40       74.36      4.75 o
  -5   6   2       21.94       23.43      1.96 o
   5   6   2       22.66       29.34      2.08 o
   6   6   2       81.40       90.17      4.73 o
   7   6   2       73.91       79.45      4.22 o
   8   6   2       18.47       23.25      1.78 o
   9   6   2       19.02       21.74      1.67 o
  10   6   2       11.78       18.21      1.50 o
  11   6   2       23.83       27.07      1.76 o
  12   6   2        9.33       12.26      1.12 o
  13   6   2        4.00        4.67      0.76 o
   1   0   3      568.91      616.82     14.52 o
   2   0   3     1217.36     1222.37     19.16 o
   3   0   3     1809.58     1828.53     32.04 o
   4   0   3     2566.24     2469.27     47.21 o
   5   0   3      272.22      276.16      5.61 o
   6   0   3     1158.12     1124.05     24.72 o
   7   0   3        1.85        1.46      0.46 o
   8   0   3      352.31      292.17     30.69 o
   9   0   3      616.81      502.52     87.30 o
  10   0   3        3.30        5.09      0.52 o
  11   0   3       27.08       21.73      1.03 o
  12   0   3       50.89       64.59      2.39 o
  13   0   3        1.52        2.95      0.52 o
  14   0   3      575.01      552.50     16.53 o
  15   0   3      110.59      106.95      4.03 o
  16   0   3      350.56      362.42     15.19 o
  17   0   3        0.29        2.73      0.97 o
  18   0   3       10.28       11.99      1.63 o
  19   0   3      553.53      616.92     17.68 o
  20   0   3       55.79       69.48      1.78 o
  21   0   3        0.04        0.35      0.38 o
  22   0   3        0.13        0.01      0.64 o
  23   0   3        0.03       -0.04      0.37 o
  24   0   3      190.31      236.88      5.66 o
  25   0   3        8.93       11.31      0.66 o
  26   0   3        0.01       -0.26      0.31 o
  27   0   3       22.24       26.81      0.86 o
  28   0   3       20.12       33.81      1.89 o
  29   0   3       47.61       61.19      1.34 o
 -29   1   3        8.84        9.28      0.37 o
 -28   1   3       32.73       37.12      0.92 o
 -27   1   3       14.18       20.79      0.65 o
 -26   1   3      105.82      133.37      2.84 o
 -25   1   3       58.64       70.54      1.65 o
 -24   1   3       12.57       13.81      0.65 o
 -23   1   3       60.69       65.64      1.47 o
 -22   1   3       30.63       30.54      0.87 o
 -21   1   3      183.11      200.35      4.41 o
 -20   1   3       71.94       66.70      1.64 o
 -19   1   3      116.15      122.08      3.99 o
 -18   1   3      104.37      113.63      3.78 o
 -17   1   3      645.26      658.45     30.95 o
 -16   1   3       89.02       81.52      6.97 o
 -15   1   3      626.19      621.36     25.85 o
 -14   1   3      596.47      531.11     17.47 o
 -13   1   3       57.74       45.46      1.56 o
 -12   1   3      421.32      372.99      9.35 o
 -11   1   3      108.24      122.27      3.23 o
 -10   1   3      157.53      134.39      3.11 o
  -9   1   3     1343.31     1282.22     25.41 o
  -8   1   3      317.15      298.75      6.49 o
  -7   1   3     1232.36     1241.25     24.49 o
  -6   1   3     1198.67     1152.03     22.95 o
  -5   1   3      459.14      485.89      8.89 o
  -4   1   3     1307.04     1353.51     22.89 o
  -3   1   3     1741.40     1847.09     34.03 o
  -2   1   3      485.20      534.57     11.14 o
  -1   1   3      260.33      337.04      7.25 o
   0   1   3      140.45      184.16      4.08 o
   1   1   3      258.25      328.88      6.15 o
   2   1   3      481.01      531.52     10.97 o
   3   1   3     1745.64     1905.86     40.66 o
   4   1   3     1301.77     1376.61     24.26 o
   5   1   3      457.98      501.36      8.92 o
   6   1   3     1201.22     1227.97     21.43 o
   7   1   3     1232.42     1282.72     22.67 o
   8   1   3      316.76      307.87      5.66 o
   9   1   3     1342.90     1337.68     25.62 o
  10   1   3      157.82      140.04      3.07 o
  11   1   3      109.98      124.08      2.93 o
  12   1   3      422.61      375.17      8.26 o
  13   1   3       58.89       47.10      2.42 o
  14   1   3      597.11      525.69     15.55 o
  15   1   3      627.08      603.32     23.29 o
  16   1   3       88.53       84.56      6.96 o
  17   1   3      647.39      629.49     46.47 o
  18   1   3      103.52      105.40      4.13 o
  19   1   3      114.54      115.24      2.73 o
  20   1   3       72.57       66.57      1.58 o
  21   1   3      182.12      196.08      4.80 o
  22   1   3       30.93       29.39      1.66 o
  23   1   3       60.71       65.19      1.73 o
  24   1   3       12.28       14.31      0.82 o
  25   1   3       59.48       70.95      1.82 o
  26   1   3      105.85      132.38      3.14 o
  27   1   3       14.35       20.73      0.90 o
  28   1   3       33.24       39.07      1.31 o
  29   1   3        8.96        9.92      0.50 o
 -28   2   3       19.58       24.08      0.79 o
 -27   2   3       14.68       15.95      0.67 o
 -26   2   3        2.00        1.57      0.24 o
 -25   2   3       59.03       69.11      1.66 o
 -24   2   3       17.08       22.56      0.76 o
 -23   2   3      265.40      299.78      5.68 o
 -22   2   3        0.84        0.61      0.44 o
 -21   2   3       70.49       68.92      2.14 o
 -20   2   3       22.27       24.36      1.15 o
 -19   2   3      152.56      146.28      3.45 o
 -18   2   3       58.53       53.93      1.54 o
 -17   2   3      212.33      197.13      4.48 o
 -16   2   3       26.04       25.69      1.10 o
 -15   2   3       58.81       42.37      1.34 o
 -14   2   3       64.00       55.56      1.62 o
 -13   2   3       39.52       37.71      1.11 o
 -12   2   3      160.68      149.26      3.11 o
 -11   2   3      219.85      185.48      3.71 o
 -10   2   3      222.46      211.55      4.24 o
  -9   2   3      770.99      730.58     14.08 o
  -8   2   3     1022.35     1041.23     20.15 o
  -7   2   3       14.14       16.87      0.54 o
  -6   2   3      211.17      182.21      3.30 o
  -5   2   3      851.61      891.08     16.94 o
  -4   2   3      429.99      511.76     10.42 o
  -3   2   3      463.98      570.92     12.64 o
  -2   2   3       82.91      102.32      3.04 o
  -1   2   3     2696.41     3112.18     61.16 o
   0   2   3      267.57      543.12     17.69 o
   1   2   3     2694.75     3223.77     58.68 o
   2   2   3       82.17       90.20      5.95 o
   3   2   3      467.87      571.28     10.36 o
   4   2   3      431.45      521.91      9.67 o
   5   2   3      851.49      918.01     21.01 o
   6   2   3      207.75      183.42      3.09 o
   7   2   3       13.58       15.90      0.43 o
   8   2   3     1032.92     1092.58     19.91 o
   9   2   3      778.25      752.00     11.90 o
  10   2   3      223.05      219.94      3.73 o
  11   2   3      218.32      187.99      3.12 o
  12   2   3      162.00      149.77      2.90 o
  13   2   3       39.46       38.72      1.06 o
  14   2   3       64.25       53.46      1.50 o
  15   2   3       60.03       42.15      1.21 o
  16   2   3       26.15       25.20      1.69 o
  17   2   3      211.98      186.78      6.22 o
  18   2   3       58.61       54.97      3.38 o
  19   2   3      153.98      138.33      6.04 o
  20   2   3       22.80       25.63      1.05 o
  21   2   3       70.88       72.11      2.91 o
  22   2   3        0.87        0.80      0.39 o
  23   2   3      266.24      310.87      8.43 o
  24   2   3       17.18       23.77      0.95 o
  25   2   3       58.97       72.65      2.11 o
  26   2   3        1.93        1.94      0.29 o
  27   2   3       14.95       15.53      1.10 o
 -26   3   3        7.29       11.03      1.03 o
 -25   3   3        7.70        8.46      0.45 o
 -24   3   3       33.82       38.01      1.70 o
 -23   3   3       21.99       28.51      1.73 o
 -22   3   3       73.26       74.41      3.64 o
 -21   3   3      176.78      178.04      6.32 o
 -20   3   3      112.20      106.95      4.59 o
 -19   3   3       59.17       54.57      2.84 o
 -18   3   3        2.20        1.60      0.70 o
 -17   3   3       74.05       64.38      1.48 o
 -16   3   3      127.35      111.74      2.79 o
 -15   3   3        6.45        4.34      0.64 o
 -14   3   3       70.07       60.93      1.97 o
 -13   3   3        9.70        9.99      1.11 o
 -12   3   3      193.61      181.99      4.55 o
 -11   3   3       17.66       17.79      0.78 o
 -10   3   3       96.38       94.73      2.10 o
  -9   3   3      654.91      591.92     12.17 o
  -8   3   3      386.09      342.51      7.67 o
  -7   3   3      149.18      148.63      3.46 o
  -6   3   3       72.95       78.35      2.14 o
  -5   3   3      244.68      225.19      4.09 o
  -4   3   3      117.95      142.17      4.35 o
  -3   3   3      331.24      329.96      6.28 o
  -2   3   3       84.87       99.39      8.48 o
  -1   3   3      455.66      521.32      9.36 o
   0   3   3      143.35      205.54      4.05 o
   1   3   3      453.90      534.94     14.41 o
   2   3   3       85.76      101.70      2.91 o
   3   3   3      331.69      329.75      7.39 o
   4   3   3      119.99      140.30      2.59 o
   5   3   3      243.73      230.07      4.07 o
   6   3   3       73.16       77.21      1.43 o
   7   3   3      152.09      152.48      2.63 o
   8   3   3      385.96      349.24      5.83 o
   9   3   3      657.86      601.98      9.94 o
  10   3   3       97.30       93.52      1.88 o
  11   3   3       17.49       16.55      0.59 o
  12   3   3      193.61      180.69      4.14 o
  13   3   3        9.95       11.13      1.02 o
  14   3   3       71.00       65.23      4.25 o
  15   3   3        6.67        4.20      0.63 o
  16   3   3      128.16      120.20      5.20 o
  17   3   3       72.41       70.95      2.80 o
  18   3   3        1.99        2.08      0.52 o
  19   3   3       59.45       63.79      2.61 o
  20   3   3      112.26      125.25      4.61 o
  21   3   3      176.84      201.28     12.70 o
 -23   4   3        2.29        2.83      0.34 o
 -22   4   3       28.76       30.97      1.01 o
 -21   4   3        5.11        5.83      0.50 o
 -20   4   3       41.82       43.05      1.37 o
 -19   4   3       32.11       28.96      1.07 o
 -18   4   3       16.41       16.84      1.64 o
 -17   4   3       60.59       48.96      1.86 o
 -16   4   3       53.57       46.21      1.63 o
 -15   4   3       85.30       76.03      2.41 o
 -14   4   3      108.36      100.51      2.83 o
 -13   4   3       40.99       35.77      1.37 o
 -12   4   3      207.32      167.39      5.11 o
 -11   4   3       48.08       40.91      2.02 o
 -10   4   3       31.27       31.97      1.65 o
  -9   4   3      161.65      149.51      4.79 o
  -8   4   3      277.31      236.31      7.37 o
  -7   4   3      145.98      124.87      3.50 o
  -6   4   3      152.72      145.37      4.50 o
  -5   4   3       31.34       33.99      1.54 o
  -4   4   3        9.66       14.36      1.81 o
  -3   4   3       64.06       64.34      9.38 o
  -2   4   3      295.96      315.16      9.78 o
  -1   4   3       15.51       78.60     30.86 o
   0   4   3      770.55      844.53     24.96 o
   1   4   3       15.79       86.10     22.57 o
   2   4   3      299.12      330.09      8.26 o
   3   4   3       62.57       62.50      2.64 o
   4   4   3        9.56       10.07      1.35 o
   5   4   3       31.56       34.10      1.97 o
   6   4   3      151.52      149.07      4.52 o
   7   4   3      146.74      125.82      3.91 o
   8   4   3      275.98      245.57      7.42 o
   9   4   3      161.91      151.84      4.79 o
  10   4   3       31.55       29.25      1.18 o
  11   4   3       49.04       46.01      2.34 o
  12   4   3      207.63      178.29      5.72 o
  13   4   3       41.88       34.17      1.53 o
  14   4   3      107.96      103.85      3.50 o
  15   4   3       84.34       73.92      3.07 o
  16   4   3       53.94       44.74      2.05 o
  17   4   3       59.07       46.17      2.06 o
  21   4   3        5.09        3.21      1.81 o
  23   4   3        2.39       -1.53      1.57 o
 -19   5   3        1.86        1.36      0.42 o
 -18   5   3        9.00        9.26      0.74 o
 -17   5   3       28.61       23.00      1.20 o
 -16   5   3       23.12       25.59      1.34 o
 -15   5   3       31.37       30.12      1.54 o
 -14   5   3       67.12       63.38      2.72 o
 -13   5   3      272.99      256.45      9.77 o
 -12   5   3       61.06       69.38      2.97 o
 -11   5   3      287.64      256.40      9.81 o
 -10   5   3       67.26       58.79      2.62 o
  -9   5   3       40.31       33.05      1.76 o
  -8   5   3        6.11        6.30      0.81 o
  -7   5   3       20.13       27.74      1.84 o
  -6   5   3       82.64       76.64      5.12 o
  -5   5   3       21.83       29.46      2.54 o
  -4   5   3       76.55       70.27      5.10 o
  -3   5   3       30.11       42.15      5.92 o
  -2   5   3       70.36       77.08      3.43 o
  -1   5   3       20.28       34.85      1.85 o
   0   5   3       56.57       61.11      2.81 o
   1   5   3       19.91       32.18      1.78 o
   2   5   3       70.36       72.78      2.57 o
   3   5   3       30.54       39.96      1.42 o
   4   5   3       75.42       74.23      2.62 o
   5   5   3       21.96       24.04      1.30 o
   6   5   3       81.76       75.04      2.64 o
   7   5   3       20.74       22.17      1.18 o
   8   5   3        6.43        6.03      0.66 o
   9   5   3       40.96       33.18      2.09 o
  10   5   3       68.03       59.04      3.50 o
  11   5   3      288.14      278.74     13.69 o
  12   5   3       61.33       66.89      3.76 o
  13   5   3      271.22      278.68     13.64 o
  14   5   3       66.55       62.43      3.47 o
  15   5   3       30.50       31.08      2.04 o
  16   5   3       23.06       24.88      1.70 o
  17   5   3       28.00       24.12      1.59 o
  18   5   3        8.78        6.85      0.84 o
  19   5   3        1.95        0.76      1.12 o
 -11   6   3        8.61        9.79      0.95 o
 -10   6   3       52.95       49.17      2.05 o
  -9   6   3       13.52       17.89      1.02 o
  -8   6   3       60.01       54.19      3.58 o
  -7   6   3       14.09       23.39      1.94 o
  -6   6   3      117.33      109.54      6.70 o
  -5   6   3       64.76       66.61      4.24 o
  -4   6   3       45.69       52.79      3.46 o
  -3   6   3       36.20       48.65      3.23 o
  -2   6   3       20.19       29.62      2.18 o
  -1   6   3       23.18       21.15      1.71 o
   0   6   3        0.25        7.75      1.06 o
   1   6   3       22.57       18.81      1.58 o
   4   6   3       45.88       59.15      3.20 o
   5   6   3       64.20       77.69      4.05 o
   6   6   3      116.27      118.67      5.96 o
   7   6   3       14.29       22.06      1.59 o
   8   6   3       59.29       53.46      2.90 o
   9   6   3       13.40       13.32      1.18 o
  10   6   3       52.42       51.11      2.73 o
  11   6   3        8.35        8.72      0.89 o
   0   0   4       82.60      101.74      3.84 o
   1   0   4       88.65      103.45      2.56 o
   2   0   4      129.10      155.48      4.23 o
   3   0   4      194.14      203.59     12.92 o
   4   0   4     1551.10     1607.23     45.82 o
   5   0   4        0.23        1.40      0.36 o
   6   0   4       84.58       91.36      2.82 o
   7   0   4      942.18      899.54     38.84 o
   8   0   4       23.65       20.28      1.03 o
   9   0   4      624.15      602.60     29.63 o
  10   0   4      153.18      129.71      4.60 o
  11   0   4        3.94        9.29      0.99 o
  12   0   4      104.93       89.05      2.95 o
  13   0   4      244.97      215.64      8.47 o
  14   0   4       30.04       24.07      1.44 o
  15   0   4      234.23      238.70     13.07 o
  16   0   4       70.69       66.43      4.15 o
  17   0   4      118.26      109.78      4.34 o
  18   0   4       19.69       17.53      1.11 o
  19   0   4        1.63        0.79      0.39 o
  20   0   4      109.30      113.67      2.66 o
  21   0   4      133.66      161.50      3.63 o
  22   0   4      196.07      229.33      5.04 o
  23   0   4       13.73       19.44      0.78 o
  24   0   4       82.59       95.78      2.23 o
  25   0   4       31.38       32.97      1.03 o
  26   0   4        0.10        0.00      0.26 o
  27   0   4       36.56       48.41      1.51 o
  28   0   4        9.26       11.68      0.44 o
 -28   1   4        6.16        6.86      0.31 o
 -27   1   4        1.39        1.23      0.25 o
 -26   1   4       19.49       26.09      0.74 o
 -25   1   4       58.36       74.96      1.69 o
 -24   1   4       10.27       13.84      0.59 o
 -23   1   4       23.44       28.14      0.87 o
 -22   1   4        5.37        7.16      0.43 o
 -21   1   4       23.70       25.06      0.70 o
 -20   1   4       28.88       29.99      1.03 o
 -19   1   4       48.55       49.57      1.34 o
 -18   1   4      142.00      142.43      3.02 o
 -17   1   4      113.14      109.53      2.56 o
 -16   1   4       65.30       57.90      2.12 o
 -15   1   4      168.26      150.68      6.51 o
 -14   1   4       96.79       88.64      3.52 o
 -13   1   4      405.90      369.05     12.93 o
 -12   1   4      137.01      135.41      5.09 o
 -11   1   4      162.16      145.90      4.36 o
 -10   1   4      187.71      179.79      4.08 o
  -9   1   4      244.47      204.34      4.60 o
  -8   1   4       47.44       33.47      0.85 o
  -7   1   4      129.08      126.05      2.40 o
  -6   1   4      128.05      128.33      2.67 o
  -5   1   4     2477.13     2505.59     40.84 o
  -4   1   4     1231.10     1313.71     22.67 o
  -3   1   4      766.16      813.64     13.94 o
  -2   1   4       59.46       82.04      3.38 o
  -1   1   4       68.91       79.87      2.42 o
   0   1   4      144.46      202.88      3.59 o
   1   1   4       67.99       88.69      2.86 o
   2   1   4       60.80       70.36      1.50 o
   3   1   4      768.75      826.97     14.09 o
   4   1   4     1221.61     1327.91     22.27 o
   5   1   4     2480.42     2531.80     42.77 o
   6   1   4      129.23      135.01      2.72 o
   7   1   4      131.38      132.81      2.76 o
   8   1   4       45.82       33.55      1.01 o
   9   1   4      247.06      206.14      4.77 o
  10   1   4      186.76      178.03      4.75 o
  11   1   4      163.72      143.57      3.91 o
  12   1   4      137.30      131.44      4.51 o
  13   1   4      407.84      355.26     11.87 o
  14   1   4       96.86       87.96      3.38 o
  15   1   4      169.59      144.22      5.33 o
  16   1   4       64.68       53.04      1.98 o
  17   1   4      114.16      104.47      3.81 o
  18   1   4      142.86      136.23      3.95 o
  19   1   4       49.78       49.58      1.39 o
  20   1   4       28.90       29.68      1.07 o
  21   1   4       23.26       24.29      0.83 o
  22   1   4        5.35        5.94      0.42 o
  23   1   4       23.10       28.13      1.10 o
  24   1   4       10.51       13.55      0.67 o
  25   1   4       58.18       75.26      1.88 o
  26   1   4       19.50       26.47      0.83 o
  27   1   4        1.48        1.34      0.26 o
  28   1   4        6.31        7.06      0.45 o
 -27   2   4       15.70       20.09      0.80 o
 -26   2   4        3.92        5.13      0.47 o
 -25   2   4       10.53       11.45      0.52 o
 -24   2   4        0.49        0.53      0.22 o
 -23   2   4        7.51        7.27      0.43 o
 -22   2   4        2.81        4.40      0.31 o
 -21   2   4       67.35       75.85      1.58 o
 -20   2   4       53.81       56.26      1.85 o
 -19   2   4      548.83      540.58     10.98 o
 -18   2   4       55.48       59.08      1.93 o
 -17   2   4      359.53      334.31      7.72 o
 -16   2   4      277.82      243.95      6.45 o
 -15   2   4      160.71      136.48      4.19 o
 -14   2   4      282.06      259.10      7.26 o
 -13   2   4        4.52        2.22      0.36 o
 -12   2   4      709.65      620.09     14.49 o
 -11   2   4       39.33       31.66      0.98 o
 -10   2   4      405.72      343.41      7.09 o
  -9   2   4      170.15      161.43      3.17 o
  -8   2   4      128.98      124.79      2.43 o
  -7   2   4      557.40      551.62     10.56 o
  -6   2   4       29.54       25.91      0.91 o
  -5   2   4      392.32      407.36      6.46 o
  -4   2   4      211.59      229.72      4.32 o
  -3   2   4      154.10      184.04      9.14 o
  -2   2   4      754.58      883.50     15.86 o
  -1   2   4      699.91      834.73     17.90 o
   0   2   4       72.27      212.85      5.84 o
   1   2   4      696.20      843.57     13.50 o
   2   2   4      756.29      909.70     21.99 o
   3   2   4      153.59      182.69      3.57 o
   4   2   4      212.71      233.36      3.67 o
   5   2   4      390.19      417.26      6.66 o
   6   2   4       28.71       24.71      0.59 o
   7   2   4      561.46      567.30      9.11 o
   8   2   4      128.60      124.98      2.10 o
   9   2   4      170.28      167.28      2.97 o
  10   2   4      405.44      354.27      6.13 o
  11   2   4       40.67       32.67      0.84 o
  12   2   4      705.71      618.15     13.89 o
  13   2   4        4.32        2.69      0.46 o
  14   2   4      282.71      257.31      8.55 o
  15   2   4      160.33      138.31      3.60 o
  16   2   4      281.37      237.99      5.56 o
  17   2   4      361.66      324.45      7.77 o
  18   2   4       55.88       57.70      1.43 o
  19   2   4      548.89      547.41     12.02 o
  20   2   4       53.85       57.38      1.52 o
  21   2   4       68.53       80.65      1.96 o
  22   2   4        2.78        3.87      0.38 o
  23   2   4        7.49        7.64      0.52 o
  24   2   4        0.47        0.25      0.51 o
  25   2   4       10.69       12.06      0.56 o
  26   2   4        3.96        5.14      0.90 o
  27   2   4       15.45       20.87      1.72 o
 -25   3   4       16.66       22.16      1.16 o
 -24   3   4        7.25        8.02      0.40 o
 -23   3   4       20.89       24.14      0.88 o
 -22   3   4       56.35       58.17      1.81 o
 -21   3   4      143.37      142.33      4.60 o
 -20   3   4        2.12        3.07      0.37 o
 -19   3   4      106.43       95.03      2.30 o
 -18   3   4       15.58       11.62      0.62 o
 -17   3   4       34.08       30.20      1.09 o
 -16   3   4       23.49       16.56      0.81 o
 -15   3   4      106.29       88.81      2.33 o
 -14   3   4      224.80      161.25     26.28 o
 -13   3   4      363.89      320.33      9.36 o
 -12   3   4      246.30      231.96      6.06 o
 -11   3   4      239.42      224.09      6.72 o
 -10   3   4      231.22      217.47      7.41 o
  -9   3   4      392.19      354.68      8.61 o
  -8   3   4      351.10      292.16      6.32 o
  -7   3   4       56.68       45.05      1.40 o
  -6   3   4      484.28      467.41      9.48 o
  -5   3   4      141.08      141.85      2.70 o
  -4   3   4      146.78      155.50      3.05 o
  -3   3   4       57.95       73.93      1.63 o
  -2   3   4       24.06       37.38      3.41 o
  -1   3   4      226.41      266.10      4.93 o
   0   3   4       20.24       62.50      3.08 o
   1   3   4      226.03      276.76      6.45 o
   2   3   4       23.54       48.45      2.86 o
   3   3   4       58.85       71.48      2.04 o
   4   3   4      146.05      157.34      2.87 o
   5   3   4      139.78      143.51      2.62 o
   6   3   4      486.91      485.61      8.00 o
   7   3   4       57.35       48.27      1.04 o
   8   3   4      353.13      295.01      5.30 o
   9   3   4      392.67      355.95      6.36 o
  10   3   4      228.99      209.86      4.90 o
  11   3   4      238.85      222.09      5.19 o
  12   3   4      245.58      230.38      5.87 o
  13   3   4      363.72      315.58      9.16 o
  14   3   4      223.88      201.47     17.89 o
  15   3   4      107.18       95.80      2.90 o
  16   3   4       23.95       17.83      1.10 o
  17   3   4       34.44       31.80      1.39 o
  18   3   4       15.97       13.92      0.98 o
  19   3   4      105.13      104.83      5.88 o
  20   3   4        2.07        3.93      0.56 o
  21   3   4      142.41      168.83     10.43 o
  22   3   4       56.90       68.77      4.62 o
  23   3   4       20.88       28.28      2.27 o
  24   3   4        7.45        8.43      1.13 o
 -22   4   4       12.85       10.84      1.05 o
 -21   4   4        7.28        9.02      1.10 o
 -20   4   4        6.11        5.71      1.30 o
 -19   4   4        3.95        5.12      0.95 o
 -18   4   4       56.04       47.33      2.25 o
 -17   4   4      141.67      129.95      5.10 o
 -16   4   4       40.37       36.31      1.63 o
 -15   4   4       82.63       70.53      2.68 o
 -14   4   4      120.94      116.28      5.10 o
 -13   4   4      371.37      314.79     12.15 o
 -12   4   4       31.85       26.53      1.89 o
 -11   4   4      564.13      464.60     15.46 o
 -10   4   4       76.49       71.05      2.07 o
  -9   4   4      159.36      142.18      3.83 o
  -8   4   4      308.05      239.31      6.30 o
  -7   4   4      112.71      118.60      3.83 o
  -6   4   4      185.64      173.61      4.57 o
  -5   4   4      252.46      253.91      6.49 o
  -4   4   4      208.92      218.91      5.66 o
  -3   4   4      154.91      160.97      4.29 o
  -2   4   4       22.91       50.18      2.67 o
  -1   4   4      140.20      154.48      7.36 o
   0   4   4      275.07      283.18      7.49 o
   1   4   4      139.54      146.77      5.58 o
   2   4   4       22.80       46.78      3.86 o
   3   4   4      154.87      169.53      5.79 o
   4   4   4      206.60      220.53      5.92 o
   5   4   4      251.67      252.75      6.76 o
   6   4   4      187.61      176.70      5.63 o
   7   4   4      111.27      113.67      5.95 o
   8   4   4      309.52      253.68      6.81 o
   9   4   4      159.02      140.35      3.94 o
  10   4   4       76.48       67.54      2.13 o
  11   4   4      565.23      529.15     16.26 o
  12   4   4       31.26       28.87      1.38 o
  13   4   4      371.70      336.91     10.46 o
  14   4   4      120.34      115.19      3.08 o
  15   4   4       81.71       74.76      2.13 o
  16   4   4       40.25       37.85      2.14 o
  17   4   4      140.79      134.48      8.72 o
  18   4   4       56.03       53.11      3.72 o
  19   4   4        4.01        6.02      1.06 o
  20   4   4        6.09        6.26      0.84 o
 -17   5   4       41.33       40.28      2.89 o
 -16   5   4        0.32        1.30      0.45 o
 -15   5   4        4.60        5.14      1.23 o
 -14   5   4       14.94       13.97      1.16 o
 -13   5   4       43.93       38.57      1.79 o
 -12   5   4       19.31       20.92      2.45 o
 -11   5   4        2.66        2.17      0.58 o
 -10   5   4       40.86       40.89      1.95 o
  -9   5   4      164.91      146.06      5.00 o
  -8   5   4       50.61       62.63      2.28 o
  -7   5   4      183.39      172.94      5.86 o
  -6   5   4      107.79      121.33      5.69 o
  -5   5   4       19.58       41.81      2.17 o
  -4   5   4      131.21      120.70      5.07 o
  -3   5   4        5.82       42.50      2.15 o
  -2   5   4      157.09      162.05      6.65 o
  -1   5   4       91.39      119.06      4.95 o
   0   5   4      119.41      149.61      6.32 o
   1   5   4       91.28      115.10      3.29 o
   2   5   4      156.43      151.33      4.97 o
   3   5   4        5.80       32.94     12.68 o
   4   5   4      131.33      123.71      3.48 o
   5   5   4       18.99       30.19      3.76 o
   6   5   4      108.11      122.67      6.78 o
   7   5   4      184.82      169.62      5.07 o
   8   5   4       50.99       49.73      4.51 o
   9   5   4      164.55      153.70      5.45 o
  10   5   4       41.17       33.57      3.81 o
  11   5   4        2.80        0.97      0.67 o
  12   5   4       19.05       20.06      1.18 o
  13   5   4       43.77       36.06      1.67 o
  14   5   4       14.72       13.29      0.91 o
  15   5   4        4.67        4.18      0.78 o
  16   5   4        0.32        0.56      0.56 o
  17   5   4       39.92       40.02      2.15 o
  -7   6   4       15.46       23.83      1.81 o
  -6   6   4      140.38      117.11      7.07 o
  -4   6   4        5.47       13.27      1.26 o
  -2   6   4       30.69       37.30      2.54 o
  -1   6   4       17.24       33.03      2.29 o
   0   6   4       34.96       46.32      3.03 o
   1   6   4       16.82       31.76      2.20 o
   2   6   4       30.60       35.62      2.42 o
   4   6   4        5.69       10.58      1.05 o
   5   6   4       10.38       10.49      1.02 o
   6   6   4      139.78      116.38     12.09 o
   7   6   4       15.57       24.71      1.51 o
   1   0   5      623.91      622.02     18.25 o
   2   0   5       38.71       48.37     13.13 o
   3   0   5       36.66       47.74      2.37 o
   4   0   5      111.41      107.39      3.89 o
   5   0   5        0.13       11.35      4.06 o
   6   0   5      349.71      299.32     11.81 o
   7   0   5      439.54      410.34     18.24 o
   8   0   5       45.79       64.71      4.95 o
   9   0   5        5.15        2.77      0.80 o
  10   0   5      115.96      108.03      7.24 o
  11   0   5       82.15       73.66      4.21 o
  12   0   5        8.76        4.26      0.70 o
  13   0   5       14.00       14.45      1.04 o
  14   0   5      278.67      241.50      9.51 o
  15   0   5       48.34       47.67      1.65 o
  16   0   5      117.10      111.73      2.60 o
  17   0   5      129.78      129.64      2.98 o
  18   0   5     1150.10     1197.72     25.24 o
  19   0   5        4.40        9.69      1.01 o
  20   0   5       53.22       62.52      1.60 o
  21   0   5       16.37       19.95      0.77 o
  22   0   5        1.72        1.76      0.36 o
  23   0   5        4.72        4.02      0.40 o
  24   0   5       11.93       11.22      0.57 o
  25   0   5        7.09       11.11      0.46 o
  26   0   5        3.13        3.45      0.32 o
  27   0   5        4.35        2.51      0.24 o
 -26   1   5       60.21       77.76      1.68 o
 -25   1   5        2.26        3.78      0.29 o
 -24   1   5       39.94       50.49      1.11 o
 -23   1   5        6.60        6.76      0.37 o
 -22   1   5       16.43       16.61      0.62 o
 -21   1   5      134.32      134.69      2.71 o
 -20   1   5       59.73       58.76      1.32 o
 -19   1   5        8.58        7.13      0.39 o
 -18   1   5       46.56       48.82      1.08 o
 -17   1   5       41.02       42.40      1.27 o
 -16   1   5      162.70      151.94      3.63 o
 -15   1   5      472.68      430.47      9.18 o
 -14   1   5       67.33       56.47      1.73 o
 -13   1   5      235.00      200.75      6.42 o
 -12   1   5       45.72       39.11      2.75 o
 -11   1   5       62.38       56.88      2.03 o
 -10   1   5      325.32      309.84     10.02 o
  -9   1   5      222.14      217.53      5.97 o
  -8   1   5      235.48      213.10      7.71 o
  -7   1   5       12.40       21.75      2.94 o
  -6   1   5      368.25      346.02     13.15 o
  -5   1   5        7.22       11.65      2.50 o
  -4   1   5       73.40       79.97     10.21 o
  -3   1   5      446.78      456.78     10.07 o
  -2   1   5      504.00      505.10     10.52 o
  -1   1   5      217.25      280.02     17.17 o
   0   1   5       54.35      121.58      6.22 o
   1   1   5      214.35      264.08     13.05 o
   2   1   5      505.07      513.87     14.65 o
   3   1   5      450.76      478.73     12.70 o
   4   1   5       74.41       80.23      6.14 o
   5   1   5        7.33       10.51      1.53 o
   6   1   5      369.26      343.66     10.56 o
   7   1   5       12.11       17.89      1.24 o
   8   1   5      234.53      212.90      7.66 o
   9   1   5      224.33      210.46      5.90 o
  10   1   5      325.26      286.47     16.14 o
  11   1   5       63.46       57.56      2.26 o
  12   1   5       46.03       38.99      1.72 o
  13   1   5      233.16      191.40      5.65 o
  14   1   5       65.85       50.88      1.42 o
  15   1   5      470.72      402.46      8.76 o
  16   1   5      161.58      144.11      3.56 o
  17   1   5       40.60       41.00      1.30 o
  18   1   5       46.25       48.29      1.45 o
  19   1   5        8.86        7.70      0.46 o
  20   1   5       58.18       58.43      1.45 o
  21   1   5      134.02      142.30      3.45 o
  22   1   5       15.97       15.13      0.71 o
  23   1   5        6.73        6.44      0.45 o
  24   1   5       39.93       52.51      1.37 o
  25   1   5        2.23        3.82      0.34 o
  26   1   5       60.55       79.94      1.88 o
 -25   2   5       17.70       23.30      0.96 o
 -24   2   5        3.11        3.79      0.44 o
 -23   2   5       12.31       16.18      0.55 o
 -22   2   5       80.04       85.21      1.92 o
 -21   2   5       23.09       19.90      0.68 o
 -20   2   5        1.08        1.27      0.32 o
 -19   2   5      157.30      149.80      2.86 o
 -18   2   5      149.54      137.90      2.44 o
 -17   2   5      167.40      162.89      4.01 o
 -16   2   5       15.45       12.32      0.65 o
 -15   2   5      259.65      237.65      5.80 o
 -14   2   5       15.01       13.87      0.77 o
 -13   2   5       53.88       44.51      1.47 o
 -12   2   5       36.15       31.73      0.96 o
 -11   2   5       10.47       14.20      1.28 o
 -10   2   5      884.07      771.56     17.58 o
  -9   2   5       46.62       47.37      2.40 o
  -8   2   5      118.61      114.14      4.39 o
  -7   2   5      323.02      320.79      6.55 o
  -6   2   5      102.90      107.73      3.62 o
  -5   2   5      308.44      303.03      5.24 o
  -4   2   5      311.97      328.74      5.47 o
  -3   2   5      104.67      112.45      2.00 o
  -2   2   5       28.21       46.31      4.35 o
  -1   2   5      200.25      191.82      3.32 o
   0   2   5        1.72       44.63      1.54 o
   1   2   5      199.25      194.28      3.00 o
   2   2   5       28.21       53.91      2.66 o
   3   2   5      103.56      104.08      2.02 o
   4   2   5      316.33      334.46      5.04 o
   5   2   5      307.24      303.49      4.95 o
   6   2   5      101.45      112.55      3.24 o
   7   2   5      322.32      328.45      6.38 o
   8   2   5      119.79      119.72      3.42 o
   9   2   5       46.16       45.83      1.31 o
  10   2   5      881.42      762.94     21.20 o
  11   2   5       10.42       12.00      1.22 o
  12   2   5       35.38       29.04      1.32 o
  13   2   5       54.10       42.24      1.43 o
  14   2   5       15.44       14.41      0.73 o
  15   2   5      261.08      238.25      6.27 o
  16   2   5       15.64       12.96      0.65 o
  17   2   5      168.78      168.56      4.54 o
  18   2   5      148.55      141.91      3.39 o
  19   2   5      157.25      153.46      3.64 o
  20   2   5        1.00        0.42      0.45 o
  21   2   5       22.76       22.18      0.86 o
  22   2   5       79.88       88.95      2.40 o
  23   2   5       11.97       16.45      0.68 o
  24   2   5        3.06        3.85      0.31 o
  25   2   5       17.18       24.48      1.54 o
 -23   3   5       15.22       17.99      1.46 o
 -22   3   5        1.71        1.51      0.68 o
 -21   3   5       18.89       20.87      1.16 o
 -20   3   5       12.27       14.44      1.04 o
 -19   3   5      182.87      185.92      9.97 o
 -18   3   5       42.12       38.89      1.36 o
 -17   3   5      183.70      163.34      4.17 o
 -16   3   5       56.74       54.57      1.84 o
 -15   3   5       90.13       75.01      2.34 o
 -14   3   5       18.35       17.94      1.25 o
 -13   3   5       99.05       72.35      2.13 o
 -12   3   5        1.03        1.82      0.45 o
 -11   3   5       26.23       25.92      1.64 o
 -10   3   5      179.21      150.85      4.08 o
  -9   3   5       53.02       56.48      6.72 o
  -8   3   5      510.46      437.22     12.18 o
  -7   3   5      125.63      127.48      4.88 o
  -6   3   5       95.63       74.43      2.27 o
  -5   3   5       16.24       26.09      3.73 o
  -4   3   5      196.79      192.22      5.72 o
  -3   3   5      112.12      122.56      3.92 o
  -2   3   5      110.67      102.09      2.82 o
  -1   3   5       22.28       38.48      5.33 o
   0   3   5      186.23      184.76      4.24 o
   1   3   5       22.77       58.00      7.20 o
   2   3   5      111.31      107.88      2.26 o
   3   3   5      113.89      126.15      2.74 o
   4   3   5      197.77      188.20      4.38 o
   5   3   5       15.51       22.39      3.99 o
   6   3   5       96.04       78.25      2.07 o
   7   3   5      126.39      125.73      3.20 o
   8   3   5      508.13      436.99      8.95 o
   9   3   5       54.06       55.85      5.67 o
  10   3   5      179.46      149.67      3.28 o
  11   3   5       25.66       24.56      1.14 o
  12   3   5        1.10        0.95      0.52 o
  13   3   5       97.95       72.77      2.80 o
  14   3   5       18.76       18.85      1.98 o
  15   3   5       89.50       75.45      3.62 o
  16   3   5       57.52       57.65      2.35 o
  17   3   5      182.33      176.83     10.90 o
  18   3   5       42.34       39.94      2.26 o
  19   3   5      183.81      190.38      6.57 o
  20   3   5       12.21       16.11      1.00 o
  21   3   5       18.35       20.73      0.98 o
  22   3   5        1.58        1.18      0.36 o
  23   3   5       15.67       22.02      1.76 o
 -20   4   5        1.75        2.94      0.42 o
 -19   4   5        9.38        8.31      0.83 o
 -18   4   5       28.71       30.47      2.46 o
 -17   4   5       71.01       67.52      3.94 o
 -16   4   5       85.43       77.14      4.03 o
 -15   4   5       23.07       17.82      1.18 o
 -14   4   5        9.32       12.03      1.03 o
 -13   4   5       41.67       36.65      1.92 o
 -12   4   5       23.41       18.15      1.07 o
 -11   4   5       11.63       15.75      1.19 o
 -10   4   5       93.64       83.31      2.56 o
  -9   4   5       15.79       21.13      0.98 o
  -8   4   5       33.41       49.85      2.59 o
  -7   4   5      241.85      216.02      5.74 o
  -6   4   5      336.36      307.22      8.09 o
  -5   4   5      259.18      225.50      7.00 o
  -4   4   5       76.32      118.67      4.47 o
  -3   4   5      263.74      274.22      9.63 o
  -2   4   5      255.03      292.82      8.31 o
  -1   4   5       97.36      219.77      6.08 o
   0   4   5      477.65      490.29     13.10 o
   1   4   5       97.08      183.52      7.18 o
   2   4   5      254.27      287.06      7.35 o
   3   4   5      261.50      253.08     10.28 o
   4   4   5       77.53      110.65      7.55 o
   5   4   5      259.56      236.28      5.90 o
   6   4   5      336.12      311.87      7.97 o
   7   4   5      239.60      211.04      8.04 o
   8   4   5       33.38       35.02      5.40 o
   9   4   5       15.13       16.46      1.78 o
  10   4   5       91.69       85.02      2.42 o
  11   4   5       11.71       11.20      1.28 o
  12   4   5       23.56       18.28      0.82 o
  13   4   5       40.86       38.05      1.25 o
  14   4   5        9.77       10.99      1.13 o
  15   4   5       23.44       20.02      0.82 o
  16   4   5       86.26       78.67      3.05 o
  17   4   5       71.36       68.51      2.30 o
  18   4   5       29.05       29.90      1.21 o
  19   4   5        9.27        9.43      1.15 o
  20   4   5        1.85        3.46      0.67 o
 -14   5   5       37.10       30.68      3.06 o
 -13   5   5        3.60        3.46      1.36 o
 -12   5   5        4.80        5.16      0.94 o
 -11   5   5       89.03       76.19      3.05 o
 -10   5   5       11.65       16.40      0.92 o
  -9   5   5       25.36       24.47      1.09 o
  -8   5   5        4.84        7.04      0.77 o
  -7   5   5       19.06       21.72      1.40 o
  -6   5   5       48.69       48.67      2.44 o
  -5   5   5       29.26       37.64      2.00 o
  -4   5   5       31.16       43.34      3.08 o
  -3   5   5       43.29       70.22      4.62 o
  -2   5   5      148.01      157.08      9.59 o
  -1   5   5       15.49       43.60      3.13 o
   0   5   5       29.37       43.98      2.33 o
   1   5   5       15.70       51.70      2.26 o
   2   5   5      148.33      160.34      6.20 o
   3   5   5       43.89       53.51      7.05 o
   4   5   5       31.13       41.17      1.92 o
   5   5   5       29.70       37.26      2.50 o
   6   5   5       48.06       46.74      2.10 o
   7   5   5       19.25       16.57      1.28 o
   8   5   5        4.78        3.92      0.61 o
   9   5   5       24.95       23.56      1.27 o
  10   5   5       11.48       13.04      0.90 o
  11   5   5       87.41       80.40      3.21 o
  12   5   5        4.93        7.28      0.47 o
  13   5   5        3.35        2.38      0.44 o
  14   5   5       36.78       34.10      1.48 o
   0   0   6      692.68      759.59     28.27 o
   2   0   6      244.64      308.83     19.19 o
   3   0   6       36.87       72.45     14.31 o
   4   0   6      209.27      198.74      5.31 o
   5   0   6      111.87      128.94      5.98 o
   6   0   6       40.98       47.22      1.62 o
   7   0   6       50.87       39.61      1.81 o
   8   0   6      393.94      350.63     17.23 o
   9   0   6       47.48       48.60      3.67 o
  10   0   6       42.09       37.54      1.51 o
  11   0   6        2.14        3.46      0.59 o
  12   0   6       59.00       57.83      1.94 o
  13   0   6      281.38      239.33      5.04 o
  14   0   6       45.99       48.81      1.30 o
  15   0   6       15.12       13.33      0.71 o
  16   0   6        1.03        3.16      0.38 o
  17   0   6      115.62      118.10      2.45 o
  18   0   6       71.50       56.60      1.31 o
  19   0   6        9.81       10.50      0.49 o
  20   0   6        1.26        1.51      0.29 o
  21   0   6        0.02       -0.17      0.29 o
  22   0   6        2.76        5.81      0.36 o
  23   0   6        0.77        1.63      0.24 o
  24   0   6       27.34       27.11      0.79 o
  25   0   6       21.81       26.36      0.67 o
 -24   1   6       12.62        9.48      0.44 o
 -23   1   6        5.52        6.24      0.32 o
 -22   1   6       73.02       76.70      1.65 o
 -21   1   6       15.74       14.12      0.52 o
 -20   1   6        9.87       10.83      0.52 o
 -19   1   6       76.09       73.21      1.62 o
 -18   1   6       18.19       20.39      0.68 o
 -17   1   6       91.56       85.62      1.75 o
 -16   1   6      128.39      117.94      2.41 o
 -15   1   6       65.39       65.12      1.65 o
 -14   1   6       12.36       12.52      0.72 o
 -13   1   6       84.96       78.90      2.25 o
 -12   1   6      118.66      112.06      3.12 o
 -11   1   6      313.10      290.17      6.18 o
 -10   1   6       42.73       37.04      3.19 o
  -9   1   6      312.30      266.07      6.04 o
  -8   1   6      200.88      203.00     10.03 o
  -7   1   6      609.27      538.52     20.53 o
  -6   1   6       31.64       39.03      2.03 o
  -5   1   6       10.33       11.23      1.09 o
  -4   1   6      234.57      261.73     14.30 o
  -3   1   6      537.18      522.79     13.17 o
  -2   1   6      325.20      434.11     10.06 o
  -1   1   6      510.10      533.19     13.71 o
   1   1   6      510.89      537.60     12.02 o
   3   1   6      542.78      530.87     11.08 o
   4   1   6      234.68      263.58     20.14 o
   5   1   6       10.41       11.63      1.44 o
   6   1   6       32.38       32.21      2.66 o
   7   1   6      605.58      505.41     21.05 o
   8   1   6      200.06      195.92      8.59 o
   9   1   6      314.13      260.52      7.41 o
  10   1   6       43.84       37.82      4.22 o
  11   1   6      313.04      276.89      6.85 o
  12   1   6      118.32      106.39      2.40 o
  13   1   6       85.97       72.21      1.74 o
  14   1   6       12.21       11.96      0.65 o
  15   1   6       66.42       64.33      1.52 o
  16   1   6      126.77      114.64      2.81 o
  17   1   6       90.84       86.80      2.27 o
  18   1   6       18.25       19.60      0.71 o
  19   1   6       75.19       72.35      1.89 o
  20   1   6        9.66       10.63      0.58 o
  21   1   6       15.77       14.54      0.63 o
  22   1   6       73.14       79.25      1.92 o
  23   1   6        5.78        6.50      0.38 o
  24   1   6       12.47        9.51      0.54 o
 -23   2   6        5.46        6.30      0.69 o
 -22   2   6        5.83        6.40      0.74 o
 -21   2   6        1.34        1.86      0.28 o
 -20   2   6       21.72       19.44      0.73 o
 -19   2   6       97.58       98.91      2.34 o
 -18   2   6       52.07       46.24      1.24 o
 -17   2   6       18.40       18.50      0.66 o
 -16   2   6       62.75       52.64      1.12 o
 -15   2   6      219.13      184.07      3.55 o
 -14   2   6       22.62       20.44      0.66 o
 -13   2   6       44.70       42.58      1.03 o
 -12   2   6       35.76       32.81      1.92 o
 -11   2   6      272.59      242.44      8.12 o
 -10   2   6       36.02       37.02      2.08 o
  -9   2   6      177.45      167.59      4.65 o
  -8   2   6       97.84       83.31      2.38 o
  -7   2   6        3.55        4.86      1.24 o
  -6   2   6      435.40      425.90      9.16 o
  -5   2   6      556.13      502.18     12.43 o
  -4   2   6      175.36      178.30      4.60 o
  -3   2   6      159.22      179.59      5.49 o
  -2   2   6       67.84       78.85      3.80 o
  -1   2   6       49.15       55.37      1.79 o
   0   2   6       28.33       47.25      1.26 o
   1   2   6       48.55       54.78      1.61 o
   2   2   6       67.98       76.67      4.73 o
   3   2   6      159.28      179.70      4.68 o
   4   2   6      176.23      184.49      6.04 o
   5   2   6      551.58      492.88     12.00 o
   6   2   6      438.77      417.19     11.39 o
   7   2   6        3.87        6.81      1.03 o
   8   2   6       99.03       83.48      2.45 o
   9   2   6      177.32      161.93      4.39 o
  10   2   6       35.65       33.40      1.76 o
  11   2   6      275.42      246.97      6.43 o
  12   2   6       35.30       31.48      1.31 o
  13   2   6       44.13       41.07      1.36 o
  14   2   6       22.40       20.42      0.77 o
  15   2   6      215.99      182.89      4.31 o
  16   2   6       61.27       53.57      2.06 o
  17   2   6       18.37       19.49      0.76 o
  18   2   6       51.43       47.52      1.44 o
  19   2   6       97.37      103.54      2.73 o
  20   2   6       21.67       19.39      0.76 o
  21   2   6        1.16        1.52      0.27 o
  22   2   6        5.88        5.68      0.37 o
  23   2   6        5.32        5.69      0.49 o
 -21   3   6       45.55       48.92      4.20 o
 -20   3   6       18.28       17.08      0.62 o
 -19   3   6       41.43       42.57      1.62 o
 -18   3   6       18.27       15.73      0.62 o
 -17   3   6       23.54       24.71      0.88 o
 -16   3   6       63.24       57.82      2.08 o
 -15   3   6        5.67       13.39      2.63 o
 -14   3   6      372.22      350.24      8.29 o
 -13   3   6       29.12       23.59      0.88 o
 -12   3   6       31.11       28.19      0.98 o
 -11   3   6       91.94       82.08      2.14 o
 -10   3   6      160.68      146.97      3.95 o
  -9   3   6       37.10       31.84      1.03 o
  -8   3   6       47.71       41.97      1.26 o
  -6   3   6      196.99      200.02      4.27 o
  -5   3   6      285.99      271.87      6.01 o
  -4   3   6       35.94       77.93      4.97 o
  -3   3   6      297.25      262.75      5.67 o
  -2   3   6       15.69       42.23      9.00 o
  -1   3   6        0.81       16.49      5.59 o
   0   3   6        0.50        2.22      0.86 o
   1   3   6        0.76        3.07      0.62 o
   2   3   6       15.26       33.40      8.92 o
   3   3   6      298.33      262.46      5.30 o
   4   3   6       35.99       66.65      3.89 o
   5   3   6      285.42      263.97      5.48 o
   6   3   6      197.99      180.04      6.69 o
   7   3   6        2.44        5.21      3.12 o
   8   3   6       47.08       43.92      1.21 o
   9   3   6       36.99       29.82      0.93 o
  10   3   6      160.23      146.11      4.03 o
  11   3   6       91.40       75.88      2.27 o
  12   3   6       31.25       27.43      0.93 o
  13   3   6       29.05       24.34      0.95 o
  14   3   6      371.20      348.55     14.25 o
  15   3   6        5.32        6.44      1.17 o
  16   3   6       62.37       59.17      2.12 o
  17   3   6       23.71       23.79      1.12 o
  18   3   6       18.23       17.06      0.87 o
  19   3   6       40.42       42.08      1.57 o
  20   3   6       18.32       18.78      0.84 o
  21   3   6       45.28       49.96      2.00 o
 -17   4   6       32.10       26.96      1.52 o
 -16   4   6        4.68        5.65      0.47 o
 -15   4   6       47.30       51.06      1.65 o
 -14   4   6       38.34       39.33      1.81 o
 -13   4   6       14.97       14.94      1.03 o
 -12   4   6       25.41       30.52      1.52 o
 -11   4   6       86.33       78.27      3.28 o
 -10   4   6        2.38        2.53      0.89 o
  -9   4   6       15.37       11.88      1.55 o
  -8   4   6       28.14       47.87      2.25 o
  -7   4   6      229.42      187.09      5.26 o
  -6   4   6       91.61       83.16      2.49 o
  -5   4   6       90.56      100.42      3.07 o
  -4   4   6      133.02      126.91      3.78 o
  -3   4   6       76.78      123.69     11.79 o
  -2   4   6      262.54      263.62      9.47 o
  -1   4   6      195.24      213.94      5.36 o
   0   4   6       42.69      110.71      3.73 o
   1   4   6      195.84      221.68      5.46 o
   2   4   6      261.18      252.34      8.00 o
   3   4   6       76.75      112.20      9.02 o
   4   4   6      132.05      119.85      3.72 o
   5   4   6       90.19       95.81      3.47 o
   6   4   6       92.32       81.98      3.08 o
   7   4   6      228.17      188.99      5.65 o
   8   4   6       27.49       25.10      7.05 o
   9   4   6       14.74       11.89      1.79 o
  10   4   6        2.25        2.22      0.54 o
  11   4   6       85.79       79.32      4.63 o
  12   4   6       25.38       26.09      1.04 o
  13   4   6       15.13       15.35      0.67 o
  14   4   6       38.52       38.95      1.22 o
  15   4   6       47.08       49.19      1.47 o
  16   4   6        4.88        5.42      0.96 o
  17   4   6       32.51       27.27      1.56 o
 -10   5   6        0.59        0.63      1.09 o
  -9   5   6        9.96       10.16      1.19 o
  -8   5   6       10.75       11.73      1.06 o
  -7   5   6       14.37       15.26      1.04 o
  -5   5   6      116.95       95.12      5.88 o
  -3   5   6       80.93       77.86      4.90 o
  -2   5   6       27.77       38.82      2.69 o
  -1   5   6       46.09       48.19      2.03 o
   0   5   6       16.09       33.80      1.53 o
   1   5   6       46.62       48.24      2.04 o
   2   5   6       27.80       37.31      2.61 o
   3   5   6       80.66       81.04      3.22 o
   5   5   6      116.60       99.54      3.88 o
   6   5   6        4.04        4.18      0.72 o
   7   5   6       14.55       15.99      0.91 o
   8   5   6       11.00       11.63      0.75 o
   9   5   6       10.27        9.75      0.68 o
  10   5   6        0.61        1.06      0.25 o
   1   0   7      134.94      124.25      2.91 o
   2   0   7       77.09       78.32      3.46 o
   3   0   7       38.45       54.84      1.92 o
   4   0   7      137.91      130.28      3.03 o
   5   0   7       63.98       72.26      2.39 o
   6   0   7       67.24       58.16      2.59 o
   7   0   7        1.05        1.65      0.74 o
   8   0   7        1.77        1.26      0.63 o
   9   0   7       82.99       74.06      2.73 o
  10   0   7       25.58       28.90      1.85 o
  11   0   7       50.45       39.60      0.99 o
  12   0   7       23.29       24.72      0.83 o
  13   0   7        0.74        2.99      0.40 o
  14   0   7      141.09      123.90      2.76 o
  15   0   7       45.32       48.26      1.30 o
  16   0   7       29.96       26.57      0.79 o
  17   0   7        0.43        1.02      0.30 o
  18   0   7      104.55       90.08      2.13 o
  19   0   7        1.83        1.78      0.26 o
  20   0   7       57.68       71.13      1.54 o
  21   0   7        7.88       11.40      0.50 o
  22   0   7       33.92       39.28      1.10 o
 -22   1   7       32.37       37.91      1.11 o
 -21   1   7       10.89       12.79      0.49 o
 -20   1   7       33.33       34.94      0.97 o
 -19   1   7       10.85       10.66      1.00 o
 -18   1   7       19.62       20.42      0.72 o
 -17   1   7        6.28        4.03      0.39 o
 -16   1   7       25.15       22.38      0.80 o
 -15   1   7       40.02       41.03      1.12 o
 -14   1   7       93.52       87.81      1.95 o
 -13   1   7      113.82      107.86      2.26 o
 -12   1   7       35.18       33.97      1.38 o
 -11   1   7      304.42      275.56      5.55 o
 -10   1   7      283.45      263.82      5.56 o
  -9   1   7        0.92       15.75      7.87 o
  -8   1   7      214.26      182.67      4.37 o
  -7   1   7       24.38       23.39      0.95 o
  -6   1   7       30.50       37.87      3.31 o
  -5   1   7      148.82      152.28      5.21 o
  -4   1   7      168.54      153.36      3.29 o
  -3   1   7       62.03       86.60      6.75 o
  -2   1   7      143.50      176.13     12.12 o
  -1   1   7      161.30      206.05     11.87 o
   0   1   7      489.99      471.70      9.53 o
   1   1   7      161.14      196.55     13.19 o
   2   1   7      144.04      161.56      9.87 o
   3   1   7       61.92       77.93      7.05 o
   4   1   7      169.22      150.33      3.38 o
   5   1   7      150.14      146.63      3.68 o
   6   1   7       30.17       34.34      3.67 o
   7   1   7       25.56       27.40      1.44 o
   8   1   7      211.22      171.10      4.45 o
   9   1   7        0.91        3.08      0.74 o
  10   1   7      279.51      252.50      6.99 o
  11   1   7      305.93      259.38      5.69 o
  12   1   7       34.60       30.38      2.51 o
  13   1   7      114.99      106.50      2.47 o
  14   1   7       94.15       85.38      2.32 o
  15   1   7       39.58       42.21      1.03 o
  16   1   7       24.69       22.46      0.76 o
  17   1   7        6.18        3.81      0.34 o
  18   1   7       18.92       20.15      0.71 o
  19   1   7       11.11       10.82      0.53 o
  20   1   7       32.49       34.03      0.96 o
  21   1   7       11.14       13.36      0.51 o
  22   1   7       31.85       36.59      0.96 o
 -20   2   7       37.87       40.86      1.42 o
 -19   2   7        0.75        0.25      0.27 o
 -18   2   7       61.49       61.64      1.48 o
 -17   2   7       27.17       24.15      0.76 o
 -16   2   7       72.80       64.41      1.49 o
 -15   2   7       46.91       41.45      1.06 o
 -14   2   7      109.37       94.78      2.12 o
 -13   2   7       81.17       76.18      1.75 o
 -12   2   7      130.49      123.96      2.65 o
 -11   2   7       81.43       80.64      1.84 o
 -10   2   7      203.08      178.39      4.05 o
  -9   2   7       59.60       66.77      1.52 o
  -8   2   7       93.17       83.17      1.86 o
  -7   2   7       31.90       29.00      1.38 o
  -6   2   7       37.07       44.61      2.88 o
  -5   2   7      120.34      113.22      2.41 o
  -4   2   7       11.13       21.71      1.59 o
  -3   2   7       37.82       52.63      2.16 o
  -2   2   7       49.53       57.23      1.88 o
  -1   2   7       50.78       54.10      1.72 o
   0   2   7       13.44       33.69      1.77 o
   1   2   7       50.71       57.17      1.77 o
   2   2   7       49.13       52.20      1.49 o
   3   2   7       38.58       44.97      1.64 o
   4   2   7       11.22       25.04      3.46 o
   5   2   7      122.80      115.10      2.61 o
   6   2   7       36.08       34.37      2.16 o
   7   2   7       31.54       28.88      0.91 o
   8   2   7       92.13       77.05      1.91 o
   9   2   7       59.76       61.26      1.44 o
  10   2   7      202.75      167.04      3.37 o
  11   2   7       80.77       72.95      1.62 o
  12   2   7      129.59      114.89      2.45 o
  13   2   7       82.16       75.22      1.86 o
  14   2   7      109.61       95.99      2.59 o
  15   2   7       47.11       41.80      1.96 o
  16   2   7       71.49       65.39      1.81 o
  17   2   7       26.08       24.03      0.83 o
  18   2   7       60.59       61.99      1.71 o
  19   2   7        0.59        0.36      0.23 o
  20   2   7       38.34       43.06      1.53 o
 -18   3   7       29.05       27.30      1.27 o
 -17   3   7        5.11        5.32      0.47 o
 -16   3   7        6.71        4.96      0.33 o
 -15   3   7       23.54       23.60      0.75 o
 -14   3   7        9.68        8.72      0.53 o
 -13   3   7       30.64       32.36      2.31 o
 -12   3   7      129.73      112.92      2.83 o
 -11   3   7       11.94       18.22      1.61 o
 -10   3   7       65.87       55.22      1.78 o
  -8   3   7       86.37       83.50      2.46 o
  -7   3   7       28.60       23.56      1.21 o
  -6   3   7       32.56       27.20      2.08 o
  -5   3   7       33.35       56.87      3.80 o
  -4   3   7      179.34      184.75      5.28 o
  -3   3   7      107.20      183.66     12.51 o
  -2   3   7      198.21      264.65     15.69 o
  -1   3   7      451.93      433.09      9.41 o
   0   3   7      136.00      208.61      4.62 o
   1   3   7      451.31      425.66      8.66 o
   2   3   7      198.72      210.91     12.36 o
   3   3   7      106.64      120.85     10.42 o
   4   3   7      179.49      150.93      6.88 o
   5   3   7       33.29       29.83      2.90 o
   6   3   7       33.53       25.25      0.90 o
   7   3   7       28.60       23.64      1.16 o
   8   3   7       87.67       80.94      2.55 o
   9   3   7        0.82        1.30      1.00 o
  10   3   7       65.92       54.06      1.59 o
  11   3   7       12.24       16.96      0.92 o
  12   3   7      128.92      113.50      3.77 o
  13   3   7       31.03       35.21      3.05 o
  14   3   7        9.78        8.81      0.68 o
  15   3   7       23.39       23.27      1.02 o
  16   3   7        6.66        4.54      0.44 o
  17   3   7        5.25        4.63      0.42 o
  18   3   7       29.13       28.16      1.07 o
 -13   4   7       65.58       63.90      2.58 o
 -12   4   7       35.96       37.51      1.75 o
 -11   4   7        1.83        4.17      0.75 o
 -10   4   7       48.93       50.08      2.10 o
  -9   4   7      125.75      109.90      4.37 o
  -8   4   7       24.63       30.32      1.48 o
  -7   4   7       74.11       65.32      2.75 o
  -6   4   7       60.86       57.18      4.00 o
  -5   4   7        9.86       23.12      2.06 o
  -4   4   7       60.96       57.35      2.45 o
  -3   4   7       22.46       33.54      1.36 o
  -2   4   7       45.97       44.13      1.94 o
  -1   4   7       11.17       15.93      1.01 o
   0   4   7       17.32       25.26      1.82 o
   1   4   7       11.20       19.08      1.11 o
   2   4   7       45.82       45.44      1.99 o
   3   4   7       22.30       29.47      1.45 o
   4   4   7       61.45       53.81      2.29 o
   5   4   7       10.08       17.53      1.35 o
   6   4   7       60.44       57.01      2.43 o
   7   4   7       74.39       55.28      2.32 o
   8   4   7       24.74       20.33      1.85 o
   9   4   7      126.14      108.82      4.24 o
  10   4   7       47.90       39.29      2.63 o
  11   4   7        1.83        1.84      0.49 o
  12   4   7       36.83       37.48      1.14 o
  13   4   7       65.53       62.82      1.77 o
   0   0   8      103.40      211.17      8.13 o
   1   0   8      503.93      492.29     11.04 o
   2   0   8      135.72      206.13     10.43 o
   3   0   8      284.43      279.88     12.02 o
   4   0   8       41.72       61.68      7.37 o
   5   0   8       11.43       16.05      3.81 o
   6   0   8        2.54        2.40      0.43 o
   7   0   8       29.84       28.12      1.79 o
   8   0   8      106.79       92.50      2.33 o
   9   0   8       68.27       81.03      2.61 o
  10   0   8      172.83      163.30      3.48 o
  11   0   8        2.18        8.86      5.30 o
  12   0   8        0.65        0.73      0.29 o
  13   0   8       58.43       58.95      1.45 o
  14   0   8       61.62       51.19      1.27 o
  15   0   8       59.32       57.23      1.38 o
  16   0   8        3.41        5.87      0.48 o
  17   0   8       95.37       99.98      2.47 o
  18   0   8       48.79       49.32      1.48 o
  19   0   8        0.60        0.44      0.23 o
 -19   1   8       19.89       21.14      1.09 o
 -18   1   8       23.78       16.55      0.57 o
 -17   1   8        9.97        9.00      0.38 o
 -16   1   8       15.87       13.92      0.49 o
 -15   1   8        1.61        2.08      0.27 o
 -14   1   8       44.97       36.35      0.98 o
 -13   1   8       26.45       25.46      0.79 o
 -12   1   8       65.81       59.71      1.46 o
 -11   1   8      102.39       94.40      2.15 o
 -10   1   8       26.78       30.88      1.34 o
  -9   1   8       90.52       88.21      2.16 o
  -8   1   8       66.47       87.57      4.06 o
  -7   1   8      232.78      216.16      4.26 o
  -6   1   8      210.24      219.43      4.37 o
  -5   1   8      131.18      162.88      3.20 o
  -4   1   8      238.52      242.30      4.48 o
  -3   1   8      182.39      189.47      3.55 o
  -2   1   8       23.78       81.78      3.46 o
  -1   1   8      229.01      229.60      4.17 o
   0   1   8      110.22      154.25      4.18 o
   1   1   8      225.73      222.63      4.60 o
   2   1   8       23.80       72.39      3.94 o
   3   1   8      180.64      193.74      4.29 o
   4   1   8      237.28      231.94      5.19 o
   5   1   8      131.90      155.22      6.35 o
   6   1   8      209.11      220.48      5.54 o
   7   1   8      231.74      203.70      6.22 o
   8   1   8       66.33       81.39      8.04 o
   9   1   8       90.98       86.68      2.47 o
  10   1   8       26.56       29.49      1.39 o
  11   1   8      101.94       95.46      4.11 o
  12   1   8       65.24       57.09      1.69 o
  13   1   8       26.14       23.95      0.83 o
  14   1   8       45.33       37.11      1.21 o
  15   1   8        1.58        2.03      0.34 o
  16   1   8       15.48       13.72      0.51 o
  17   1   8       10.04        9.63      0.40 o
  18   1   8       23.76       17.05      0.51 o
  19   1   8       20.25       19.97      1.12 o
 -17   2   8       13.23       13.44      0.55 o
 -16   2   8       53.23       46.20      1.38 o
 -15   2   8        5.88        5.47      0.35 o
 -14   2   8        0.81        1.62      0.23 o
 -13   2   8       73.78       64.67      1.46 o
 -12   2   8       77.17       72.58      1.62 o
 -11   2   8        3.86        3.08      0.51 o
 -10   2   8       78.16       80.30      1.73 o
  -9   2   8      133.60      128.64      2.56 o
  -8   2   8      101.75      101.25      3.16 o
  -7   2   8       16.80       40.11      2.60 o
  -6   2   8      163.73      159.39      4.01 o
  -5   2   8      194.48      177.02      4.27 o
  -4   2   8       77.22       92.12      2.45 o
  -3   2   8       74.40      113.73      5.99 o
  -2   2   8      220.15      236.72      5.84 o
  -1   2   8      137.71      165.52      3.98 o
   0   2   8       73.13      116.05      3.05 o
   1   2   8      138.08      166.71      3.92 o
   2   2   8      222.00      220.12      5.46 o
   3   2   8       72.75       86.00      5.88 o
   4   2   8       77.27       86.79      4.10 o
   5   2   8      192.20      179.50      4.45 o
   6   2   8      161.60      145.11      5.12 o
   7   2   8       16.37       16.64      1.91 o
   8   2   8       99.44       95.09      3.34 o
   9   2   8      131.34      117.73      4.26 o
  10   2   8       78.37       76.80      1.97 o
  11   2   8        3.82        3.79      0.68 o
  12   2   8       77.83       71.58      2.26 o
  13   2   8       73.60       63.64      1.66 o
  14   2   8        0.82        1.46      0.24 o
  15   2   8        5.78        5.44      0.38 o
  16   2   8       52.95       45.81      2.03 o
 -13   3   8       32.57       34.82      1.56 o
 -12   3   8        3.23        3.46      0.52 o
 -11   3   8       14.24       11.60      0.73 o
 -10   3   8        6.46        4.25      0.76 o
  -9   3   8       29.42       29.82      0.93 o
  -8   3   8       42.43       45.67      1.29 o
  -7   3   8       16.09       23.85      1.13 o
  -6   3   8       37.06       37.99      1.14 o
  -5   3   8        3.64        6.95      0.95 o
  -4   3   8        4.34        5.91      0.51 o
  -3   3   8       11.74       14.16      0.73 o
  -2   3   8       21.18       24.26      1.34 o
  -1   3   8        7.73       11.28      0.66 o
   0   3   8        4.76        9.26      1.09 o
   1   3   8        7.38       13.08      1.31 o
   2   3   8       21.66       23.05      1.32 o
   3   3   8       11.64       12.74      2.07 o
   4   3   8        4.32        5.10      1.79 o
   5   3   8        3.39        9.03      0.73 o
   6   3   8       36.80       37.55      1.43 o
   7   3   8       16.49       20.98      0.76 o
   8   3   8       42.46       41.96      1.39 o
   9   3   8       28.91       26.76      1.04 o
  10   3   8        6.34        3.95      0.39 o
  11   3   8       14.09       10.27      0.61 o
  12   3   8        3.24        1.97      0.34 o
  13   3   8       32.88       33.58      1.24 o
  -6   4   8       14.51       15.86      1.45 o
  -5   4   8       17.77       25.51      1.96 o
  -4   4   8       61.85       63.86      4.37 o
  -3   4   8        0.46       17.18      1.59 o
  -2   4   8       80.08       68.28      4.61 o
  -1   4   8       51.57       51.69      3.53 o
   0   4   8        4.75       27.12      2.12 o
   2   4   8       80.52       72.45      3.64 o
   4   4   8       63.09       70.09      3.47 o
   5   4   8       17.63       24.19      1.49 o
   6   4   8       14.71       14.38      1.05 o
   1   0   9       19.45       37.18      1.35 o
   2   0   9       86.59       82.85      2.26 o
   3   0   9        4.99       29.21      1.47 o
   4   0   9      106.47       84.70      1.72 o
   5   0   9       17.35       39.31      1.19 o
   6   0   9       96.87       99.93      2.33 o
   7   0   9      201.48      182.57      3.76 o
   8   0   9       48.37       56.92      5.89 o
   9   0   9        0.55        2.46      0.30 o
  10   0   9       51.06       50.80      1.22 o
  11   0   9      130.09      133.31      2.76 o
  12   0   9        1.47        1.69      0.26 o
  13   0   9        1.70        1.86      1.32 o
  14   0   9       59.53       61.51      1.81 o
 -14   1   9        1.21        1.94      0.22 o
 -13   1   9       13.80       15.62      0.52 o
 -12   1   9       53.79       57.40      1.36 o
 -11   1   9       26.05       24.94      0.65 o
 -10   1   9       34.11       34.19      0.83 o
  -9   1   9       30.23       25.66      0.84 o
  -8   1   9        0.89        1.61      0.67 o
  -7   1   9       53.69       63.26      1.62 o
  -6   1   9       91.29       84.37      2.13 o
  -5   1   9       17.66       30.69      1.84 o
  -4   1   9       48.67       59.68      1.78 o
  -3   1   9      124.79      105.04      2.59 o
  -2   1   9       17.98       25.37      1.16 o
  -1   1   9        7.90       13.32      0.88 o
   0   1   9        0.46        7.04      1.21 o
   1   1   9        7.93       18.29      1.10 o
   2   1   9       18.47       36.66      2.34 o
   3   1   9      124.17      111.74      2.72 o
   4   1   9       48.76       47.98      1.75 o
   5   1   9       17.24       22.98      3.30 o
   6   1   9       90.37       88.47      2.25 o
   7   1   9       53.68       59.85      1.47 o
   8   1   9        1.01        3.41      2.77 o
   9   1   9       29.56       26.21      0.77 o
  10   1   9       35.38       34.64      0.98 o
  11   1   9       25.83       25.15      0.88 o
  12   1   9       53.93       58.91      1.73 o
  13   1   9       14.21       15.70      0.54 o
  14   1   9        1.17        1.88      0.53 o
 -11   2   9       22.07       15.30      1.13 o
 -10   2   9       47.08       44.27      1.06 o
  -9   2   9       14.45       19.03      0.73 o
  -8   2   9       89.96       86.32      1.97 o
  -7   2   9       40.97       41.62      1.21 o
  -6   2   9       11.77       13.94      0.66 o
  -5   2   9        4.51       10.00      0.67 o
  -4   2   9       29.85       30.56      1.13 o
  -3   2   9        8.96       25.29      4.29 o
  -2   2   9       38.47       62.66      5.81 o
  -1   2   9      145.59      149.18      8.36 o
   1   2   9      145.24      141.18      3.60 o
   2   2   9       38.17       44.71      5.75 o
   3   2   9        8.74       16.79      6.27 o
   4   2   9       29.28       28.62      3.62 o
   5   2   9        4.52        6.84      2.37 o
   6   2   9       11.77       15.55      0.83 o
   7   2   9       41.25       43.75      1.59 o
   8   2   9       89.84       87.16      2.81 o
   9   2   9       14.45       19.83      0.83 o
  10   2   9       47.08       45.75      1.66 o
  11   2   9       21.77       14.14      0.54 o
  -5   3   9      134.81      124.39      7.84 o
  -4   3   9        5.74       28.12      2.17 o
  -3   3   9       16.81       25.51      2.03 o
  -2   3   9       34.88       35.58      2.60 o
  -1   3   9       17.52       22.25      1.84 o
   0   3   9        2.01        9.32      1.22 o
   1   3   9       17.18       20.60      1.75 o
   2   3   9       35.18       33.73      2.47 o
   0   0  10       20.67       43.01      1.23 o
   1   0  10       76.80       73.80      1.39 o
   2   0  10        1.65       33.12      1.45 o
   3   0  10      119.82      106.39      2.17 o
   4   0  10       11.42       19.99      4.82 o
   5   0  10        5.90       12.11      2.11 o
   6   0  10       38.71       30.71      0.72 o
  -4   1  10        4.96       27.29      4.76 o
  -3   1  10      103.48      104.93      3.39 o
  -2   1  10       67.47       87.98      2.71 o
  -1   1  10       30.96       74.02      2.88 o
   0   1  10      199.74      186.83      4.75 o
   1   1  10       31.12       66.51      4.02 o
   2   1  10       66.35       84.73      4.38 o
   3   1  10      103.53       98.21      5.04 o
   4   1  10        4.68       34.84      2.49 o
 
